# Supplementary material for: First isolation of Campylobacter vicugnae sp. nov. in humans suffering from gastroenteritis
Source: Microbiol Spectr. 2024 Oct 4;12(11):e01523-24. doi: 10.1128/spectrum.01523-24 (PMC11537083; doi:10.1128/spectrum.01523-24)
Supplement: Table S1 — ANI and DDH full result table. [file spectrum.01523-24-s0001.xlsx]

## Sheet: ANI_results
Supp. Table 1: ANI and DDH full result table. Pairwise Average Nucleotide Identity (ANI, tab 1) and DNA-DNA hybridization (DDH tab 2) analysis performed to enable whole-genome comparison of the two studied isolates against a set of 92 Campylobacter species genomes including C. lanienae, C. devanensis, C. porcelli, and C. vicugnae genomes from Miller et al. and Wang et al. studies.
	2463D	RM11343	04-554	82-40	ATCC-27374	97-608	03-427T	Sp3	LMG-9260	NCTC-11608	CCUG-34538	NCTC-13004	P0006	P0007	P0027	P0018	P0084	P0086	P0099	P0034	P0100	P0101	P0102	P0104	P0129	P0121	P147	P163	P154	P158	RM10079	RM10695	RM6140	RM6987	RM6995	RM6997	RM8001	NCTC-15074T	P0021	P0085	P0087	P0088	P0094	P0098	P0103	P0106	P0107	P0023	P0108
2463D	100	97.8554	79.4039	79.429	79.1809	79.5638	79.9472	79.9135	79.9655	80.1566	79.3598	78.3704	78.3738	78.317	78.3902	78.307	78.2829	78.1562	78.2563	78.0467	78.189	78.1955	78.1217	78.3837	78.1362	78.0754	78.3219	78.2523	78.0234	78.2252	77.9726	77.8542	77.9923	77.9699	78.3274	78.0236	78.2127	78.54	78.2047	78.2384	78.1209	78.1465	78.1427	78.1472	77.9195	78.2619	77.8379	78.2413	78.0783
RM11343	97.8554	100	79.313	79.2399	79.0863	79.1784	79.7448	79.5229	79.8986	79.9502	79.3994	78.0683	78.1096	78.0656	77.9915	78.0284	78.0027	78.2558	78.2291	77.9859	78.2456	78.0088	78.0748	78.2783	77.948	78.099	78.0631	78.0632	77.9172	78.1792	77.8851	77.9628	78.0819	78.0293	78.0308	78.0473	78.0203	78.551	78.2418	78.3563	78.282	78.2597	78.0978	78.4087	78.2068	78.1522	78.0471	78.087	78.0912
04-554	79.4039	79.313	100	99.4451	99.4223	99.3587	92.0136	91.9789	82.5743	82.5237	81.5138	78.3287	77.9279	77.9672	77.9324	77.9057	77.9249	77.8036	77.8365	77.8292	77.9519	77.8923	77.8817	77.9578	77.3995	77.9867	78.005	77.9085	77.6069	77.661	77.4841	77.4507	77.3762	77.6763	77.7618	77.7053	77.6607	77.7945	77.7963	77.8876	77.9648	77.6651	77.8219	77.6921	77.7991	77.621	77.7082	77.8506	77.5495
82-40	79.429	79.2399	99.4451	100	99.3839	99.6828	92.0496	92.1418	82.6024	82.6831	81.4411	78.0954	77.8797	77.956	77.8156	77.7872	77.7266	77.6672	77.7734	77.7258	77.975	77.811	77.7313	77.9708	77.4077	77.8285	77.9328	77.8915	77.7402	77.6662	77.4467	77.4801	77.3013	77.6154	77.7799	77.462	77.6708	78.1194	77.8336	77.7317	77.8823	77.6202	77.8425	77.6495	77.7399	77.4609	77.6017	77.8796	77.7119
ATCC-27374	79.1809	79.0863	99.4223	99.3839	100	99.3071	91.8641	91.8893	82.3908	82.0096	81.392	78.0366	77.9046	77.9221	78.0093	77.7467	77.7993	77.6916	77.6562	77.8104	77.8151	77.9776	77.6489	77.8809	77.372	77.6777	78.0765	77.8364	77.726	77.5748	77.6528	77.61	77.6205	77.6901	77.9061	77.7424	77.8507	77.7868	77.8139	77.7337	77.785	77.5981	77.8379	77.7141	77.7593	77.8297	77.6568	77.7478	77.631
97-608	79.5638	79.1784	99.3587	99.6828	99.3071	100	92.1446	92.0602	82.2617	82.4136	82.0172	77.9594	77.8888	77.6456	77.8846	77.8448	77.6849	77.6468	77.6629	77.6379	77.8625	77.5414	77.8445	77.8929	77.4213	77.8542	77.7	77.6947	77.6786	77.5813	77.4784	77.5605	77.336	77.6387	77.6507	77.6475	77.6403	77.7931	77.634	77.7328	77.7008	77.6407	77.7837	77.9621	77.725	77.3938	77.5637	77.448	77.6055
03-427T	79.9472	79.7448	92.0136	92.0496	91.8641	92.1446	100	99.3604	84.2079	84.4146	82.7154	78.6912	78.5024	78.3249	78.5664	78.3403	78.3755	78.261	78.3468	78.568	78.3647	78.3299	78.6038	78.3701	78.4657	78.4329	78.4199	78.4313	78.5325	78.5937	78.4056	78.3617	78.3039	78.1681	78.2559	78.2176	78.5709	78.6387	78.1888	78.3073	78.5324	78.308	78.2076	78.2731	78.3611	78.2964	78.2384	78.0599	78.0566
Sp3	79.9135	79.5229	91.9789	92.1418	91.8893	92.0602	99.3604	100	83.9836	84.1096	82.5193	78.7339	78.6036	78.6706	78.3451	78.4347	78.3355	78.4365	78.3042	78.4669	78.211	78.2131	78.4023	78.4923	78.221	78.5059	78.6677	78.4866	78.4426	78.2626	78.2285	78.3204	78.35	78.1918	78.1611	78.2523	78.3438	78.5206	78.5257	78.2681	78.3789	78.0969	78.2253	78.1464	78.2451	78.3471	78.3232	78.1601	77.9388
LMG-9260	79.9655	79.8986	82.5743	82.6024	82.3908	82.2617	84.2079	83.9836	100	99.5111	94.5883	79.3872	79.1154	79.3793	78.8673	79.45	79.2071	79.1861	79.0739	79.0487	78.89	78.7898	78.8516	79.3818	79.4374	79.4858	79.3917	79.1997	79.1663	79.2638	78.8018	79.0153	78.6207	78.7919	79.061	78.7489	78.9811	79.0147	78.7288	78.8047	79.151	78.9995	78.9271	78.7929	78.7744	78.9485	78.6467	78.85	78.7232
NCTC-11608	80.1566	79.9502	82.5237	82.6831	82.0096	82.4136	84.4146	84.1096	99.5111	100	94.4557	79.7783	79.2873	79.466	78.9828	79.5154	79.254	79.2564	79.0286	79.3014	78.9868	79.0889	78.9472	79.2368	78.9423	79.5684	79.4313	79.4253	79.5165	79.4442	78.8756	79.2597	78.9183	79.0201	79.107	79.0291	79.0709	79.0481	79.1766	78.8692	79.1761	78.9853	79.1052	78.7749	78.6952	78.7758	78.9919	79.0572	78.8751
CCUG-34538	79.3598	79.3994	81.5138	81.4411	81.392	82.0172	82.7154	82.5193	94.5883	94.4557	100	82.6554	81.891	82.0983	82.3606	82.7822	81.9785	82.1044	82.5278	83.173	82.6448	82.3518	81.606	82.1208	82.8523	82.4563	82.188	82.3508	82.8407	83.1386	82.2841	82.7122	82.7971	82.8333	81.9375	82.4204	82.3698	82.4213	82.2593	82.0054	81.2848	81.5798	82.1037	81.4862	81.9619	81.9714	81.9203	81.7751	81.7298
NCTC-13004	78.3704	78.0683	78.3287	78.0954	78.0366	77.9594	78.6912	78.7339	79.3872	79.7783	82.6554	100	97.5407	97.5396	97.5655	97.4966	97.4902	97.5426	97.4634	97.6075	97.6368	97.7643	97.4307	97.8531	97.5234	97.445	97.4192	97.524	97.9444	98.0123	97.5082	97.5451	97.5008	97.4533	97.4586	97.5241	97.2976	89.9131	89.9516	89.7339	89.7767	89.8141	90.0727	89.6706	89.4522	90.0225	89.8149	89.5693	89.6961
P0006	78.3738	78.1096	77.9279	77.8797	77.9046	77.8888	78.5024	78.6036	79.1154	79.2873	81.891	97.5407	100	99.978	98.0504	98.1224	98.1331	97.8645	97.8834	98.414	98.2792	97.7467	97.9373	97.6494	97.8634	98.2741	98.2003	98.3368	97.6881	97.6814	97.9368	97.9394	97.7843	97.7311	97.9274	97.9524	97.8618	89.7509	89.9278	89.5951	89.9183	89.7807	89.9759	89.888	89.6294	89.7299	89.7866	89.7251	89.6265
P0007	78.317	78.0656	77.9672	77.956	77.9221	77.6456	78.3249	78.6706	79.3793	79.466	82.0983	97.5396	99.978	100	98.1585	98.1326	98.0439	97.8703	97.8372	98.4261	98.3435	97.7983	98.0188	97.6703	97.8041	98.3646	98.2849	98.3849	97.7874	97.6541	97.9241	97.9317	97.7953	97.8031	97.7868	97.9137	97.8372	89.8519	90.1011	89.5582	89.918	89.6857	89.8962	89.8874	89.7362	89.8452	89.9207	89.8432	89.6594
P0027	78.3902	77.9915	77.9324	77.8156	78.0093	77.8846	78.5664	78.3451	78.8673	78.9828	82.3606	97.5655	98.0504	98.1585	100	98.4689	98.4434	97.8958	97.9333	98.1341	98.1067	97.9661	98.5966	97.7048	98.2847	98.0439	97.9968	98.1292	97.7038	97.6315	97.8972	97.745	97.7754	97.6605	97.6924	97.7524	97.591	90.09	90.0275	89.9821	90.3588	89.9835	90.0533	90.2468	89.7445	90.005	89.8769	89.9586	90.0324
P0018	78.307	78.0284	77.9057	77.7872	77.7467	77.8448	78.3403	78.4347	79.45	79.5154	82.7822	97.4966	98.1224	98.1326	98.4689	100	99.8647	97.874	97.8718	98.1775	98.2077	97.8681	98.3469	97.698	97.9681	98.0688	98.1603	98.1477	97.7019	97.6464	97.8354	97.834	97.7604	97.8006	97.8253	97.8569	97.7689	89.8988	89.827	89.9373	90.0581	89.8992	90.0123	90.0039	89.842	90.0864	89.99	89.8986	89.8286
P0084	78.2829	78.0027	77.9249	77.7266	77.7993	77.6849	78.3755	78.3355	79.2071	79.254	81.9785	97.4902	98.1331	98.0439	98.4434	99.8647	100	97.8231	97.9088	98.1332	98.1887	97.8683	98.302	97.7416	97.9196	97.996	97.8788	98.0718	97.6854	97.5928	97.7403	97.7962	97.6389	97.7476	97.7827	97.8016	97.703	89.9202	89.7662	89.9262	89.9665	89.6456	90.0196	89.9636	89.7109	89.9798	89.5561	89.8667	89.8142
P0086	78.1562	78.2558	77.8036	77.6672	77.6916	77.6468	78.261	78.4365	79.1861	79.2564	82.1044	97.5426	97.8645	97.8703	97.8958	97.874	97.8231	100	98.6618	97.7943	97.9142	97.8518	97.9161	97.5873	97.8244	97.9006	97.8339	97.9274	97.646	97.6489	97.6362	97.653	97.5813	97.6691	97.6634	97.7377	97.6201	89.8643	89.9542	89.918	90.0522	89.8357	90.4249	89.9666	89.9504	90.031	89.7073	89.8292	89.8296
P0099	78.2563	78.2291	77.8365	77.7734	77.6562	77.6629	78.3468	78.3042	79.0739	79.0286	82.5278	97.4634	97.8834	97.8372	97.9333	97.8718	97.9088	98.6618	100	97.9074	97.8686	97.8354	97.909	97.6835	97.8971	97.8693	97.805	97.8904	97.6569	97.6863	97.6629	97.6376	97.643	97.4995	97.7622	97.6515	97.5865	89.9653	89.9956	89.93	90.0933	89.8278	89.7743	89.9946	89.7632	89.8567	89.8898	89.6407	89.6812
P0034	78.0467	77.9859	77.8292	77.7258	77.8104	77.6379	78.568	78.4669	79.0487	79.3014	83.173	97.6075	98.414	98.4261	98.1341	98.1775	98.1332	97.7943	97.9074	100	99.6735	97.7797	98.0638	97.8314	97.9132	98.3143	98.3748	98.3389	97.8509	97.674	97.9105	98.0338	97.9354	97.9328	97.952	97.8414	97.9048	89.779	89.6817	89.5925	89.9437	89.6657	90.004	89.9151	89.7246	89.6986	89.4685	89.6871	89.6477
P0100	78.189	78.2456	77.9519	77.975	77.8151	77.8625	78.3647	78.211	78.89	78.9868	82.6448	97.6368	98.2792	98.3435	98.1067	98.2077	98.1887	97.9142	97.8686	99.6735	100	97.8554	98.1238	97.8212	97.924	98.3599	98.219	98.3875	97.8792	97.7523	97.9237	98.0037	97.9982	97.919	97.9087	97.9551	97.951	89.7791	89.8969	89.5923	89.871	89.7991	90.0014	89.8763	89.6967	89.7392	89.5267	89.4742	89.3666
P0101	78.1955	78.0088	77.8923	77.811	77.9776	77.5414	78.3299	78.2131	78.7898	79.0889	82.3518	97.7643	97.7467	97.7983	97.9661	97.8681	97.8683	97.8518	97.8354	97.7797	97.8554	100	97.7834	97.6691	98.1876	97.6764	97.6359	97.7	97.6335	97.6523	97.5573	97.7571	97.5417	97.5792	97.5303	97.5664	97.4373	90.0076	89.9408	89.8142	89.8174	89.9489	90.2507	89.6063	89.7449	90.0512	89.7622	89.5595	89.6907
P0102	78.1217	78.0748	77.8817	77.7313	77.6489	77.8445	78.6038	78.4023	78.8516	78.9472	81.606	97.4307	97.9373	98.0188	98.5966	98.3469	98.302	97.9161	97.909	98.0638	98.1238	97.7834	100	97.7133	97.8272	98.0819	98.0469	98.1226	97.6066	97.5173	97.7324	97.8011	97.7635	97.7491	97.6933	97.762	97.6515	89.905	89.8832	89.8684	90.2356	89.6864	89.9042	89.9596	89.7286	89.8779	89.7729	89.698	89.6355
P0104	78.3837	78.2783	77.9578	77.9708	77.8809	77.8929	78.3701	78.4923	79.3818	79.2368	82.1208	97.8531	97.6494	97.6703	97.7048	97.698	97.7416	97.5873	97.6835	97.8314	97.8212	97.6691	97.7133	100	97.7021	97.6308	97.6341	97.7756	98.2883	98.2074	97.648	97.621	97.5429	97.5481	97.66	97.5833	97.4953	89.8782	89.8477	89.9937	89.8722	89.9819	89.79	89.7628	89.8636	89.9465	89.9718	89.7728	89.8767
P0129	78.1362	77.948	77.3995	77.4077	77.372	77.4213	78.4657	78.221	79.4374	78.9423	82.8523	97.5234	97.8634	97.8041	98.2847	97.9681	97.9196	97.8244	97.8971	97.9132	97.924	98.1876	97.8272	97.7021	100	97.8191	97.8261	97.9026	97.5747	97.6489	97.6591	97.8608	97.5326	97.6434	97.5908	97.7056	97.5817	89.7618	89.8614	89.6634	90.04	89.7642	90.1972	89.9157	89.7802	89.7709	89.9254	89.5352	89.6251
P0121	78.0754	78.099	77.9867	77.8285	77.6777	77.8542	78.4329	78.5059	79.4858	79.5684	82.4563	97.445	98.2741	98.3646	98.0439	98.0688	97.996	97.9006	97.8693	98.3143	98.3599	97.6764	98.0819	97.6308	97.8191	100	99.8376	99.6001	97.6752	97.7192	97.9076	97.9981	97.8667	97.8456	97.9487	97.7887	97.7738	89.8559	89.9629	89.7178	89.9269	89.7693	89.6433	89.9617	89.8334	89.8843	89.5981	89.7246	89.6042
P147	78.3219	78.0631	78.005	77.9328	78.0765	77.7	78.4199	78.6677	79.3917	79.4313	82.188	97.4192	98.2003	98.2849	97.9968	98.1603	97.8788	97.8339	97.805	98.3748	98.219	97.6359	98.0469	97.6341	97.8261	99.8376	100	99.5802	97.6993	97.7459	97.7945	97.9371	97.8944	97.8299	97.6402	97.898	97.7894	89.9219	89.6973	89.7531	89.7518	89.4748	89.8736	89.8937	89.6043	89.8857	89.6528	89.7252	89.4585
P163	78.2523	78.0632	77.9085	77.8915	77.8364	77.6947	78.4313	78.4866	79.1997	79.4253	82.3508	97.524	98.3368	98.3849	98.1292	98.1477	98.0718	97.9274	97.8904	98.3389	98.3875	97.7	98.1226	97.7756	97.9026	99.6001	99.5802	100	97.7401	97.6498	97.9995	98	97.9436	97.9158	97.8025	97.7546	97.8745	89.8102	89.8355	89.9084	89.8042	89.6651	89.8365	89.9001	89.5301	89.7229	89.4966	89.8848	89.49
P154	78.0234	77.9172	77.6069	77.7402	77.726	77.6786	78.5325	78.4426	79.1663	79.5165	82.8407	97.9444	97.6881	97.7874	97.7038	97.7019	97.6854	97.646	97.6569	97.8509	97.8792	97.6335	97.6066	98.2883	97.5747	97.6752	97.6993	97.7401	100	98.4653	97.6349	97.7131	97.5522	97.619	97.6364	97.5124	97.6066	89.9721	89.9686	89.933	89.9103	89.9656	90.0122	89.977	89.6736	89.7956	89.8273	90.0139	89.8947
P158	78.2252	78.1792	77.661	77.6662	77.5748	77.5813	78.5937	78.2626	79.2638	79.4442	83.1386	98.0123	97.6814	97.6541	97.6315	97.6464	97.5928	97.6489	97.6863	97.674	97.7523	97.6523	97.5173	98.2074	97.6489	97.7192	97.7459	97.6498	98.4653	100	97.7085	97.7845	97.59	97.5682	97.7376	97.7732	97.5734	89.878	89.8733	90.0318	89.8316	89.8683	90.0493	90.1228	89.6123	89.9592	89.9914	89.9396	89.7754
RM10079	77.9726	77.8851	77.4841	77.4467	77.6528	77.4784	78.4056	78.2285	78.8018	78.8756	82.2841	97.5082	97.9368	97.9241	97.8972	97.8354	97.7403	97.6362	97.6629	97.9105	97.9237	97.5573	97.7324	97.648	97.6591	97.9076	97.7945	97.9995	97.6349	97.7085	100	98.4144	98.6608	98.4699	98.4971	98.5336	98.2852	89.9501	89.5545	89.4884	89.8932	89.8786	89.7279	89.6989	89.6752	89.803	89.5142	89.4079	89.5044
RM10695	77.8542	77.9628	77.4507	77.4801	77.61	77.5605	78.3617	78.3204	79.0153	79.2597	82.7122	97.5451	97.9394	97.9317	97.745	97.834	97.7962	97.653	97.6376	98.0338	98.0037	97.7571	97.8011	97.621	97.8608	97.9981	97.9371	98	97.7131	97.7845	98.4144	100	98.4449	98.429	98.5603	98.5202	98.147	89.8395	89.7867	89.6436	89.8799	89.6127	90.0654	89.872	89.6916	89.8406	89.6338	89.5937	89.8306
RM6140	77.9923	78.0819	77.3762	77.3013	77.6205	77.336	78.3039	78.35	78.6207	78.9183	82.7971	97.5008	97.7843	97.7953	97.7754	97.7604	97.6389	97.5813	97.643	97.9354	97.9982	97.5417	97.7635	97.5429	97.5326	97.8667	97.8944	97.9436	97.5522	97.59	98.6608	98.4449	100	98.8106	98.6572	98.7603	98.2268	89.9336	89.9777	89.7087	89.9213	89.8139	90.2621	89.7505	89.6467	89.9715	89.7425	89.5575	89.9553
RM6987	77.9699	78.0293	77.6763	77.6154	77.6901	77.6387	78.1681	78.1918	78.7919	79.0201	82.8333	97.4533	97.7311	97.8031	97.6605	97.8006	97.7476	97.6691	97.4995	97.9328	97.919	97.5792	97.7491	97.5481	97.6434	97.8456	97.8299	97.9158	97.619	97.5682	98.4699	98.429	98.8106	100	98.9479	99.4658	98.1884	89.9863	89.7777	89.4472	89.9086	89.6575	90.0603	89.8644	89.7362	89.6809	89.5673	89.5457	89.737
RM6995	78.3274	78.0308	77.7618	77.7799	77.9061	77.6507	78.2559	78.1611	79.061	79.107	81.9375	97.4586	97.9274	97.7868	97.6924	97.8253	97.7827	97.6634	97.7622	97.952	97.9087	97.5303	97.6933	97.66	97.5908	97.9487	97.6402	97.8025	97.6364	97.7376	98.4971	98.5603	98.6572	98.9479	100	98.7644	98.1787	89.546	89.5349	89.3896	89.5827	89.7487	90.084	89.4596	89.7328	89.3796	89.6069	89.4756	89.5565
RM6997	78.0236	78.0473	77.7053	77.462	77.7424	77.6475	78.2176	78.2523	78.7489	79.0291	82.4204	97.5241	97.9524	97.9137	97.7524	97.8569	97.8016	97.7377	97.6515	97.8414	97.9551	97.5664	97.762	97.5833	97.7056	97.7887	97.898	97.7546	97.5124	97.7732	98.5336	98.5202	98.7603	99.4658	98.7644	100	98.1909	90.206	89.7012	89.6668	89.8131	89.8456	89.9495	89.7091	89.7303	89.7442	89.3936	89.602	89.8842
RM8001	78.2127	78.0203	77.6607	77.6708	77.8507	77.6403	78.5709	78.3438	78.9811	79.0709	82.3698	97.2976	97.8618	97.8372	97.591	97.7689	97.703	97.6201	97.5865	97.9048	97.951	97.4373	97.6515	97.4953	97.5817	97.7738	97.7894	97.8745	97.6066	97.5734	98.2852	98.147	98.2268	98.1884	98.1787	98.1909	100	89.8292	89.5781	89.4688	89.4433	89.6326	89.8928	89.6669	89.6104	89.5545	89.5748	89.7102	89.4879
NCTC-15074T	78.54	78.551	77.7945	78.1194	77.7868	77.7931	78.6387	78.5206	79.0147	79.0481	82.4213	89.9131	89.7509	89.8519	90.09	89.8988	89.9202	89.8643	89.9653	89.779	89.7791	90.0076	89.905	89.8782	89.7618	89.8559	89.9219	89.8102	89.9721	89.878	89.9501	89.8395	89.9336	89.9863	89.546	90.206	89.8292	100	97.9388	97.75	97.7723	97.9421	97.8181	97.871	97.6182	97.9452	97.7729	97.7797	97.7516
P0021	78.2047	78.2418	77.7963	77.8336	77.8139	77.634	78.1888	78.5257	78.7288	79.1766	82.2593	89.9516	89.9278	90.1011	90.0275	89.827	89.7662	89.9542	89.9956	89.6817	89.8969	89.9408	89.8832	89.8477	89.8614	89.9629	89.6973	89.8355	89.9686	89.8733	89.5545	89.7867	89.9777	89.7777	89.5349	89.7012	89.5781	97.9388	100	97.8566	97.9344	97.8562	98.5248	97.9057	97.874	97.9203	97.9567	97.9199	97.8464
P0085	78.2384	78.3563	77.8876	77.7317	77.7337	77.7328	78.3073	78.2681	78.8047	78.8692	82.0054	89.7339	89.5951	89.5582	89.9821	89.9373	89.9262	89.918	89.93	89.5925	89.5923	89.8142	89.8684	89.9937	89.6634	89.7178	89.7531	89.9084	89.933	90.0318	89.4884	89.6436	89.7087	89.4472	89.3896	89.6668	89.4688	97.75	97.8566	100	97.7636	97.7943	97.872	97.7971	98.3261	97.7582	97.9127	97.9507	97.9298
P0087	78.1209	78.282	77.9648	77.8823	77.785	77.7008	78.5324	78.3789	79.151	79.1761	81.2848	89.7767	89.9183	89.918	90.3588	90.0581	89.9665	90.0522	90.0933	89.9437	89.871	89.8174	90.2356	89.8722	90.04	89.9269	89.7518	89.8042	89.9103	89.8316	89.8932	89.8799	89.9213	89.9086	89.5827	89.8131	89.4433	97.7723	97.9344	97.7636	100	97.8675	97.8344	97.8731	97.7633	97.5881	97.5421	97.7064	97.643
P0088	78.1465	78.2597	77.6651	77.6202	77.5981	77.6407	78.308	78.0969	78.9995	78.9853	81.5798	89.8141	89.7807	89.6857	89.9835	89.8992	89.6456	89.8357	89.8278	89.6657	89.7991	89.9489	89.6864	89.9819	89.7642	89.7693	89.4748	89.6651	89.9656	89.8683	89.8786	89.6127	89.8139	89.6575	89.7487	89.8456	89.6326	97.9421	97.8562	97.7943	97.8675	100	97.9176	97.8772	97.7172	97.8315	97.8614	97.7509	97.7044
P0094	78.1427	78.0978	77.8219	77.8425	77.8379	77.7837	78.2076	78.2253	78.9271	79.1052	82.1037	90.0727	89.9759	89.8962	90.0533	90.0123	90.0196	90.4249	89.7743	90.004	90.0014	90.2507	89.9042	89.79	90.1972	89.6433	89.8736	89.8365	90.0122	90.0493	89.7279	90.0654	90.2621	90.0603	90.084	89.9495	89.8928	97.8181	98.5248	97.872	97.8344	97.9176	100	97.8513	98.0112	97.8279	97.9468	97.8322	97.8496
P0098	78.1472	78.4087	77.6921	77.6495	77.7141	77.9621	78.2731	78.1464	78.7929	78.7749	81.4862	89.6706	89.888	89.8874	90.2468	90.0039	89.9636	89.9666	89.9946	89.9151	89.8763	89.6063	89.9596	89.7628	89.9157	89.9617	89.8937	89.9001	89.977	90.1228	89.6989	89.872	89.7505	89.8644	89.4596	89.7091	89.6669	97.871	97.9057	97.7971	97.8731	97.8772	97.8513	100	97.8392	97.8465	97.8577	97.8841	97.7879
P0103	77.9195	78.2068	77.7991	77.7399	77.7593	77.725	78.3611	78.2451	78.7744	78.6952	81.9619	89.4522	89.6294	89.7362	89.7445	89.842	89.7109	89.9504	89.7632	89.7246	89.6967	89.7449	89.7286	89.8636	89.7802	89.8334	89.6043	89.5301	89.6736	89.6123	89.6752	89.6916	89.6467	89.7362	89.7328	89.7303	89.6104	97.6182	97.874	98.3261	97.7633	97.7172	98.0112	97.8392	100	97.9369	97.9553	97.9763	97.9733
P0106	78.2619	78.1522	77.621	77.4609	77.8297	77.3938	78.2964	78.3471	78.9485	78.7758	81.9714	90.0225	89.7299	89.8452	90.005	90.0864	89.9798	90.031	89.8567	89.6986	89.7392	90.0512	89.8779	89.9465	89.7709	89.8843	89.8857	89.7229	89.7956	89.9592	89.803	89.8406	89.9715	89.6809	89.3796	89.7442	89.5545	97.9452	97.9203	97.7582	97.5881	97.8315	97.8279	97.8465	97.9369	100	97.7598	97.7871	97.6876
P0107	77.8379	78.0471	77.7082	77.6017	77.6568	77.5637	78.2384	78.3232	78.6467	78.9919	81.9203	89.8149	89.7866	89.9207	89.8769	89.99	89.5561	89.7073	89.8898	89.4685	89.5267	89.7622	89.7729	89.9718	89.9254	89.5981	89.6528	89.4966	89.8273	89.9914	89.5142	89.6338	89.7425	89.5673	89.6069	89.3936	89.5748	97.7729	97.9567	97.9127	97.5421	97.8614	97.9468	97.8577	97.9553	97.7598	100	97.7474	97.8009
P0023	78.2413	78.087	77.8506	77.8796	77.7478	77.448	78.0599	78.1601	78.85	79.0572	81.7751	89.5693	89.7251	89.8432	89.9586	89.8986	89.8667	89.8292	89.6407	89.6871	89.4742	89.5595	89.698	89.7728	89.5352	89.7246	89.7252	89.8848	90.0139	89.9396	89.4079	89.5937	89.5575	89.5457	89.4756	89.602	89.7102	97.7797	97.9199	97.9507	97.7064	97.7509	97.8322	97.8841	97.9763	97.7871	97.7474	100	99.1103
P0108	78.0783	78.0912	77.5495	77.7119	77.631	77.6055	78.0566	77.9388	78.7232	78.8751	81.7298	89.6961	89.6265	89.6594	90.0324	89.8286	89.8142	89.8296	89.6812	89.6477	89.3666	89.6907	89.6355	89.8767	89.6251	89.6042	89.4585	89.49	89.8947	89.7754	89.5044	89.8306	89.9553	89.737	89.5565	89.8842	89.4879	97.7516	97.8464	97.9298	97.643	97.7044	97.8496	97.7879	97.9733	97.6876	97.8009	99.1103	100
P0109	78.395	78.147	77.9509	77.8594	78.0173	77.9004	78.1071	78.0251	78.8657	79.0331	82.0277	89.8448	90.001	89.8408	89.844	89.9458	89.8189	89.8251	89.8172	89.6905	89.6954	89.9882	89.7774	90.0239	89.8565	89.5935	89.6624	89.856	90.0038	90.0902	89.649	89.9692	89.8544	89.8363	89.7274	89.8203	89.7436	97.8322	97.8165	97.7443	97.7476	97.9109	97.882	97.9072	97.7872	97.8003	97.7645	97.8047	97.7392
P0111	77.8169	78.2822	77.6979	77.7363	77.6381	77.7115	78.1652	78.4036	79.3308	79.2257	81.6959	89.9078	89.7034	89.8638	90.0676	89.9723	89.8599	90.0517	89.9878	89.6786	89.7365	90.0129	89.8322	89.9153	89.6419	89.9141	89.7705	89.9942	89.8538	90.1062	89.4762	89.5114	89.7167	89.6988	89.3195	89.77	89.5886	97.7674	97.8201	97.7931	97.7799	97.838	97.8534	97.8446	97.7923	97.6817	97.9859	97.6428	97.8712
P0132	77.9616	78.2635	78.0762	78.1131	78.1242	77.6842	78.3572	78.1758	78.7886	78.7259	81.3263	89.8096	89.7891	89.9277	90.0555	90.0036	89.803	89.9976	89.9424	89.8348	89.7804	89.8379	89.9867	90.0056	89.7578	89.7166	89.76	89.9177	89.8075	89.8727	89.7558	89.7965	89.9219	89.7597	89.8631	89.6959	89.9052	97.7867	97.8227	97.8246	97.8495	97.8367	97.8237	97.9111	97.8697	97.9402	97.7896	97.8016	97.6759
P0134	78.47	78.3122	78.0737	78.0772	78.0248	78.1053	78.4952	78.2228	78.7814	78.7277	81.8367	89.843	89.8094	89.876	90.0453	90.0849	90.0112	89.8806	90.0016	89.8713	89.7418	89.9678	89.708	90.067	89.9433	89.719	89.8806	89.9217	89.8541	90.0897	89.6719	89.5778	89.7533	89.6513	89.6833	89.6286	89.5904	97.8463	97.8501	97.9466	97.7535	97.887	97.9754	97.8318	97.8968	97.853	97.9341	97.8348	97.8626
P0135	78.0502	78.269	77.8827	77.8883	77.7849	77.8601	78.2747	78.083	78.7993	78.9054	82.0153	89.8974	89.8189	89.9618	90.2648	90.0213	89.8472	89.8838	90.1367	89.8714	90.0041	89.8599	89.9302	89.798	89.7186	89.8544	89.7475	89.807	89.8951	89.8987	89.7992	89.8768	89.8641	89.9233	89.5905	89.4389	89.7108	97.7483	98.9633	97.8921	97.9186	97.8695	98.4339	97.9361	97.7457	97.8305	97.9087	97.9861	97.9115
P0136	78.2226	78.1415	77.6824	77.6186	77.6405	77.5977	78.2992	78.3725	78.8145	78.9536	81.738	89.7087	90.0056	89.9462	90.1068	89.9335	89.8961	90.0523	89.8448	89.713	89.7275	89.9967	89.7929	89.9548	89.6862	89.9838	89.6407	89.7873	89.829	89.9502	89.6828	89.5213	89.9365	89.8387	89.5139	89.5996	89.9952	97.744	97.8291	97.8167	97.6672	98.0315	97.8021	97.9031	97.8314	97.706	97.7956	97.8006	97.6555
P0138	78.2704	78.4342	77.7076	77.7457	77.6409	77.5675	78.1331	78.126	78.8026	79.1786	81.9899	89.8611	89.811	89.7767	89.9148	89.8053	89.7414	89.7613	89.7107	89.7415	89.4751	89.7013	89.8306	90.0487	89.9206	89.7002	89.5832	89.8057	89.9529	90.108	89.8971	89.8604	89.6537	89.6293	89.3667	89.8397	89.7551	97.8304	97.9173	97.8257	97.7259	97.9411	98.0089	97.9586	97.7131	97.9311	97.7983	97.9266	97.8003
P0140	78.3926	78.3004	77.7744	77.7785	77.673	77.9464	78.4358	78.026	78.9999	79.0532	81.5085	89.8028	89.7244	89.9402	90.0474	89.8921	89.8812	89.9869	89.8382	89.7329	89.6627	89.7028	89.7297	89.9608	89.8899	90.0068	89.6915	89.9244	90.0649	90.185	89.618	89.5472	89.6123	89.6868	89.3219	89.5096	89.7407	97.7561	97.9252	97.8431	97.7679	97.7312	97.881	97.9363	97.73	97.8755	97.8291	97.7882	97.801
P0187	78.2516	78.2971	77.6033	77.5981	77.6546	77.5403	78.2356	78.502	78.6785	78.9632	81.5946	90.165	89.7321	89.7548	89.8605	89.9974	89.7292	90.0073	89.8328	89.8235	89.7198	89.9707	89.7832	89.8843	89.5982	89.7247	89.892	89.7487	89.8954	90.0197	89.7228	89.6301	89.5803	89.6575	89.407	89.5402	89.7389	97.8881	97.8203	97.7386	97.6656	98.0836	97.8691	97.6137	97.7745	97.7901	97.8231	97.7317	97.7634
P0209	77.949	78.2167	77.6892	77.792	77.8038	77.7507	78.1372	77.9876	78.7242	78.7153	81.3097	89.563	89.799	89.6791	89.788	89.8529	89.5401	89.777	89.7619	89.6349	89.7168	89.5561	89.7803	89.8088	89.8939	89.7904	89.4646	89.7016	89.8708	90.0129	89.6639	89.635	89.8239	89.8707	89.7011	89.7067	89.7986	97.7189	97.8589	97.7617	97.787	97.8957	97.8064	97.9836	97.6661	97.87	97.696	97.7124	97.7428
P0222	78.1895	78.3181	77.8182	77.5475	77.5072	77.6045	78.396	78.2482	78.7304	78.7921	81.5319	90.1906	89.854	89.8951	89.8525	89.7313	89.959	89.9129	89.7831	89.6726	89.6606	89.8571	89.7665	89.8548	89.7743	89.855	89.7442	89.773	89.9095	90.0889	89.5707	89.6162	89.9004	90.0805	89.6556	89.8399	89.586	97.819	97.9561	97.8881	97.7316	97.978	97.9765	97.9845	97.8802	97.8245	97.7824	97.6763	97.7794
P0227	78.2851	78.336	78.0106	77.9632	78.0688	77.9655	78.282	78.3619	78.9258	78.8356	81.6757	89.8645	89.8792	89.7673	90.1172	90.0423	89.8062	90.2127	90.0656	89.8684	89.8505	89.8193	89.8845	89.993	90.0312	89.9839	89.811	89.7823	90.1786	90.0896	89.7297	89.822	89.6983	89.8437	89.5105	89.7839	90.028	97.842	97.9202	97.9813	97.7865	97.7317	97.9815	97.9334	97.9074	97.8072	97.867	97.7958	97.9391
P031	78.0473	77.9834	77.693	77.5389	77.6107	77.6133	78.2169	78.3254	78.943	78.5583	82.4421	90.0312	89.6899	89.9355	90.0237	89.7633	89.7474	89.9934	89.981	90.0244	89.8398	89.7404	89.8507	90.0771	89.752	89.7224	89.7695	89.6446	90.0055	89.9244	89.6725	89.9163	89.852	89.9097	89.4117	89.9573	89.6515	97.8602	97.9129	97.912	97.8474	97.8148	97.934	97.8466	97.8164	97.8587	98.0028	97.9615	98.0029
P090	78.0944	78.0561	77.7475	77.7798	77.7083	77.7717	78.1122	78.3075	78.6601	78.8613	81.9118	89.7378	89.8145	89.7323	89.8379	90.0268	89.6843	89.8215	89.8452	89.7984	89.8186	89.7219	89.8262	89.6373	89.6363	89.6765	89.7159	89.759	89.956	89.8656	89.6575	89.7334	89.9733	89.7655	89.9374	90.0071	89.6636	97.8633	97.9808	97.8662	97.8638	97.7822	97.8673	97.7864	97.7986	97.738	97.7996	97.6826	97.8648
P091	78.1001	78.1634	77.78	77.7445	77.8841	77.4136	78.6312	78.419	78.7485	78.9107	81.3722	89.8142	89.5382	89.5448	89.8868	89.8095	89.7526	89.8311	89.5995	89.7332	89.2791	90.0306	89.6105	89.8445	89.8253	89.6835	89.5489	89.8366	89.9381	89.9591	89.7812	89.6702	89.8846	89.5872	89.4846	89.6809	89.4476	97.8424	97.8752	97.8548	97.7147	98.001	97.9555	97.8355	97.8282	97.6554	97.7346	97.6983	97.7837
P093	78.2048	78.184	77.5067	77.5046	77.4755	77.671	78.3208	78.0507	78.8531	78.7212	81.5061	89.8096	89.8535	89.9233	89.8983	89.9069	89.8721	90.0506	90.0587	89.6896	89.8825	89.8579	89.8992	89.9546	89.8417	89.8406	89.8792	90.0059	90.0017	90.202	89.7362	90.0073	90.0294	89.9007	89.6536	89.8972	89.7312	97.9018	97.9945	97.8016	97.8036	97.994	97.9946	98.0113	97.7971	97.7448	97.9162	97.7279	97.7841
P146	78.547	78.1933	78.2683	78.3644	78.0627	77.7261	78.5271	78.3416	79.1553	79.3127	82.1702	89.8242	89.9564	89.9867	90.0359	90.039	89.9047	89.9449	89.8313	90.0361	89.7946	89.8855	89.828	89.9126	89.7397	89.648	89.5756	89.5919	89.8455	89.9413	89.8578	89.8204	89.8573	89.8472	89.7071	89.7535	89.8685	97.8656	97.9417	97.7904	97.6817	98.0027	97.9659	97.899	97.8215	97.8738	97.8134	97.8454	97.8909
P148	78.1123	78.2702	77.8212	77.7531	77.6503	77.6314	78.2001	78.1169	78.828	78.8125	81.343	89.8804	89.5408	89.8303	89.9306	89.8243	89.7901	89.7886	89.8062	89.7282	89.6867	89.5624	89.8054	89.7503	89.6109	89.9225	89.8349	89.882	89.6993	89.9535	89.6537	89.7784	89.7038	89.7733	89.3436	89.5705	89.7356	97.8727	97.944	97.8272	97.7427	97.8615	97.9066	97.9233	97.741	97.8277	97.7919	97.7608	97.743
P155	77.8858	78.1496	77.8552	77.8215	77.9357	77.7798	78.3466	78.0178	79.2677	78.9478	81.9129	90.064	89.6966	89.8555	90.1041	90.0322	89.8924	89.8544	89.9388	89.9808	89.8273	89.9181	89.813	89.9581	89.6039	90.0836	89.837	89.978	89.966	90.049	89.8322	89.6553	90.1166	89.7356	89.4286	89.7388	89.8444	97.7616	97.8998	97.8555	97.791	97.805	98.0125	97.7883	97.9008	97.8179	97.8088	97.7625	97.6984
P157	78.0548	78.0123	78.1164	78.0253	77.9388	77.6422	78.295	78.2224	78.8458	78.893	81.7724	89.7916	89.7106	89.8347	89.9338	89.954	89.9187	89.9118	89.8589	89.7344	89.4994	90.0821	89.5961	89.771	90.0094	89.749	89.8395	90.1879	89.8654	90.2166	89.9554	89.8948	90.1713	89.6304	89.5752	89.8605	89.8788	97.7443	97.8706	98.2006	97.6582	97.8619	98.0241	97.7879	98.6858	97.7441	97.8321	97.8197	97.9476
P159	78.1674	78.1097	77.8972	77.8935	77.8642	77.8466	78.2475	78.2913	78.8381	78.7631	82.0224	89.8754	89.6043	89.6762	89.8618	89.7774	89.6768	89.8501	89.9148	89.5444	89.7252	89.5291	89.6928	89.7579	89.6789	89.4992	89.6609	89.5866	89.9099	89.9759	89.5345	89.6536	89.7739	89.6346	89.6467	89.5585	89.4767	97.6691	98.0193	98.2224	97.7351	97.8919	97.9645	97.8615	98.6408	97.9617	97.7902	97.9344	97.9355
P160	77.8688	78.0737	77.8466	77.7692	77.6326	77.6286	78.4459	78.5103	79.2022	79.012	81.6758	89.9877	89.911	90.0617	89.9444	90.0723	90.012	89.8603	89.8217	89.6869	89.7766	90.043	89.7774	90.0549	90.0766	89.7318	89.8466	89.6298	89.9182	90.0131	89.7655	89.5376	89.733	89.8443	89.4556	89.5471	89.8688	97.7325	97.7777	97.722	97.7463	97.635	97.8653	97.9316	97.8212	97.7383	97.6157	97.7308	97.456
P162	77.8959	78.1929	77.8071	77.7795	77.8017	77.8046	78.3333	78.1161	78.8911	78.7539	81.3933	89.8176	89.8014	90.0965	89.8232	90.021	89.9872	89.793	89.8235	89.8733	89.7842	89.8516	89.775	89.9645	89.8877	89.8066	89.8928	90.0561	90.0342	90.0765	89.589	89.5275	89.6409	89.7403	89.3991	89.4888	89.7607	97.766	97.9048	97.755	97.7127	97.7956	97.8785	97.8878	97.7507	97.8625	97.7535	97.8036	97.8214
P0139	78.1241	78.3756	77.8522	77.8115	77.9437	77.912	78.2914	78.1172	79.0567	78.9398	82.2029	89.794	89.6817	89.7761	89.9656	89.8066	89.8077	89.7102	89.8152	89.8341	89.6429	89.7251	89.7139	89.717	89.6525	89.8602	89.515	89.7018	89.6995	89.6584	89.723	89.8201	89.8331	89.801	89.7577	89.6729	89.6497	97.8878	97.9278	97.8173	97.7447	97.749	97.8481	97.9029	97.7747	97.8586	97.7136	97.6914	97.6587
P0024	78.0871	77.9991	78.0029	77.8957	77.8392	77.9607	78.4376	78.1292	79.7539	79.9203	81.3657	87.3075	86.9809	86.9409	87.0035	87.1372	87.1337	87.1884	87.1725	87.2221	87.3248	87.2959	87.0638	87.2517	87.2495	87.0678	87.1888	87.0563	87.2069	86.9955	87.4525	87.2712	87.4262	87.2084	87.315	87.3201	87.4134	84.8125	84.8576	84.8484	84.8022	84.9837	84.9869	84.921	84.7753	84.917	85.1747	85.0673	84.9503
P0078	78.0908	78.0854	77.9188	78.0413	78.1018	78.2035	78.4732	78.2205	79.8061	79.8681	80.9607	86.9675	86.7193	86.7766	86.7177	86.6984	86.7094	86.5446	86.6536	86.7746	86.8913	86.867	86.6193	86.8024	86.9363	86.7067	86.8453	86.7579	86.8228	86.6888	86.9654	86.955	87.083	86.8809	86.9952	87.0244	86.9781	84.5343	84.6306	84.4677	84.3896	84.3542	84.737	84.3775	84.4618	84.6383	84.7865	84.5221	84.6444
P0124	78.3804	78.2454	78.319	78.3729	78.2799	78.3471	78.4117	78.2627	79.6278	79.6113	80.9503	86.9707	86.743	86.8423	86.8517	86.723	86.8515	86.6575	86.7489	86.9536	86.9126	86.6323	86.7332	86.694	86.8666	86.727	86.9256	86.7796	86.7915	86.7911	86.9179	86.8416	86.8425	86.8514	86.8186	86.8907	86.8386	84.3495	84.4257	84.2479	84.6075	84.5063	84.8233	84.3965	84.5451	84.4422	84.3836	84.452	84.4282
NCTC-15075T	78.1896	78.1432	78.4854	78.3088	78.0765	78.3183	78.7679	78.4316	79.4525	80.1192	80.3495	86.9685	86.569	86.587	86.664	86.5246	86.5719	86.6033	86.5925	86.9756	86.9803	86.7363	86.5383	86.8651	86.9299	86.7636	86.9245	86.7676	86.8864	86.666	87.0104	86.876	87.1338	86.8919	86.9834	87.0157	86.8882	84.452	84.4795	84.2419	84.3614	84.4329	84.532	84.4828	84.4568	84.4182	84.7775	84.5098	84.551
RM8964	78.3512	78.1776	78.461	78.1198	78.1295	77.9664	78.0966	78.217	78.7363	78.4863	78.738	83.3426	83.0857	83.3239	83.249	83.2466	83.14	83.3251	83.2318	82.8594	83.1296	83.1511	83.381	83.2313	83.3127	83.2466	83.1742	83.2183	83.2562	83.2438	82.9636	83.0495	83.1984	83.2902	83.2645	83.1177	83.1407	88.7345	88.6955	88.5523	88.69	88.5042	88.5	88.5664	88.6398	88.6297	88.6592	88.4821	88.3513
RM8965	77.8902	77.7048	77.7993	77.803	77.7662	77.8198	77.7967	77.8265	78.0945	78.1432	78.603	83.1877	83.1012	83.1466	83.1493	83.1913	83.1891	83.2697	83.2264	83.0418	83.0848	83.196	83.142	83.0553	83.137	83.0613	83.1104	83.0629	83.1002	83.1988	82.9157	83.1253	82.771	83.0915	83.1705	83.031	83.3037	88.3665	88.636	88.3813	88.5029	88.4547	88.4298	88.5592	88.4371	88.4407	88.6449	88.5441	88.3731
RM8966	77.8389	77.6827	77.6641	77.6603	77.8966	77.6346	78.0803	77.8512	78.3071	78.3678	78.6083	83.2128	83.3728	83.2305	83.2258	83.3697	83.2805	83.4088	83.3925	83.1351	83.2255	83.2595	83.3683	83.336	83.2208	83.2131	83.2464	83.1885	83.1571	83.1334	83.6039	83.177	83.5857	83.2341	83.2016	83.3388	83.6082	88.7087	88.6399	88.596	88.6175	88.6567	88.291	88.5135	88.6852	88.5479	88.6146	88.7435	88.5226
RM8970	77.9731	78.0276	77.8914	77.8866	78.0016	77.7855	77.8858	77.8538	78.0718	78.2265	78.4962	83.2754	83.2894	83.3754	83.3296	83.2978	83.2743	83.4936	83.4863	83.028	83.2989	83.2735	83.3969	83.2979	83.253	83.286	83.2119	83.1572	83.3115	83.1786	83.2217	83.0761	83.1007	83.3317	83.3329	83.2082	83.3469	88.599	88.7176	88.4353	88.6741	88.5941	88.5377	88.6242	88.6359	88.6472	88.6033	88.6065	88.4778
RM8835	77.9544	77.7895	77.9048	77.8176	77.9402	77.9625	77.8201	77.885	78.0986	78.1024	79.1017	83.4008	83.2623	83.4302	83.4168	83.3133	83.2055	83.5994	83.3881	83.2858	83.2208	83.398	83.3164	83.5033	83.4343	83.3418	83.679	83.5393	83.5303	83.2122	83.4839	83.2888	83.4328	83.3367	83.3467	83.1779	83.3382	88.5898	88.5637	88.4821	88.3202	88.6511	88.4248	88.4917	88.5907	88.53	88.6258	88.548	88.4108
NCTC-15076T	78.3742	78.4743	79.2393	78.181	78.0428	78.8661	78.2657	78.5234	78.995	79.2643	79.0252	83.5714	83.4098	83.3887	83.453	83.3208	83.2996	83.3746	83.4095	83.3876	83.1839	83.4836	83.5017	83.3235	83.394	83.4784	83.4824	83.3611	83.5013	83.3941	83.3394	83.3474	83.2154	83.2886	83.4558	83.1803	83.2103	88.5566	88.4621	88.5776	88.5349	88.6103	88.3448	88.7112	88.5913	88.4669	88.579	88.5576	88.3854
RM9261	78.1507	77.981	78.9852	77.7399	77.8822	78.5506	77.9851	78.0815	78.2488	78.3568	78.8349	83.13	83.1731	83.3303	83.3561	83.3642	83.157	83.319	83.2441	83.1432	83.2986	83.258	83.2503	83.3575	83.3809	83.1943	83.2885	83.2567	83.2884	83.2536	83.2329	83.2427	83.3416	83.2462	83.1038	83.2647	83.2364	88.8001	88.6467	88.8207	88.606	88.5557	88.3532	88.7781	88.6063	88.6661	88.8858	88.761	88.3761
RM9262	77.9124	78.0063	78.6848	77.7524	78.0853	78.7709	77.9973	77.9064	78.366	78.41	79.1903	83.2158	83.0711	83.2159	83.3387	83.168	83.237	83.2999	83.2401	83.1482	83.3353	83.1465	83.1057	83.2488	83.2474	83.3148	83.3579	83.3417	83.3738	83.2557	83.1425	83.2119	83.2673	83.1382	83.1673	83.1698	83.0718	88.4597	88.3299	88.6835	88.4609	88.4993	88.4393	88.5483	88.7216	88.592	88.5316	88.5311	88.351
RM9263	77.9583	77.8906	78.8575	77.6882	77.6933	78.3662	77.9795	77.9924	78.598	78.568	78.9555	83.2189	83.2063	83.2421	83.3924	83.275	83.269	83.4523	83.2897	83.2451	83.3283	83.2144	83.3454	83.4177	83.4436	83.2708	83.3052	83.2498	83.2604	83.2608	83.1966	83.3223	83.3071	83.2916	83.6029	83.2403	83.181	88.5324	88.5972	88.6962	88.6258	88.9121	88.4621	88.6046	88.6654	88.5052	88.6991	88.6354	88.689
S0112	78.3216	77.8764	77.9327	77.9484	78.0651	78.0764	78.1287	78.169	78.1057	78.3175	79.0988	83.1823	82.9544	83.0249	83.0848	83.1312	83.0729	83.2648	83.2155	82.9542	83.0086	83.1441	83.0335	83.1332	83.0385	83.1359	83.0152	83.0602	83.1812	83.1012	83.0174	82.7679	83.0147	83.1456	82.7318	83.149	83.1059	88.4083	88.6069	88.4221	88.3332	88.8053	88.3934	88.4871	88.6625	88.5214	88.3185	88.6196	88.3595
S13-1	78.0599	78.1394	78.3194	78.2591	78.0894	77.8164	77.8284	77.9388	78.1987	78.3447	78.4247	83.3657	83.1571	83.1564	83.324	83.1877	83.2657	83.3623	83.2207	83.2245	83.0896	83.2821	83.1485	83.3725	83.3673	83.1778	83.3027	83.1658	83.5276	83.3601	83.33	83.2117	83.4025	83.2137	83.1295	83.2011	83.2567	88.6777	88.8281	88.646	88.5898	88.7131	88.5017	88.6395	88.6746	88.8569	88.7388	88.5873	88.6531
SYS25-1	78.086	77.8247	77.8837	77.8953	77.7338	77.7861	77.9032	77.8714	78.1112	78.2778	78.9643	83.4224	83.221	83.1897	83.1721	83.1334	83.3078	83.5243	83.2838	83.2	83.0353	83.2185	83.3235	83.0829	83.1121	83.1534	83.2289	83.256	83.0931	83.2227	83.3971	83.0604	83.4519	83.0466	83.1562	82.998	83.4968	88.4954	88.3893	88.5463	88.4496	88.4043	88.392	88.5956	88.6254	88.4885	88.3827	88.487	88.3915
SYS28-3	78.0686	77.9507	77.878	77.9823	77.8535	77.9826	78.0732	77.9812	78.2316	78.3429	78.9909	83.3891	83.2628	83.3315	83.2251	83.2246	83.2685	83.5424	83.3795	83.1574	83.0151	83.4583	83.3179	83.0487	83.1127	83.1823	83.1895	83.1073	83.3573	83.345	83.484	83.0588	83.4431	83.0318	83.2673	83.1701	83.517	88.4515	88.4014	88.486	88.6306	88.3586	88.39	88.6412	88.5827	88.3789	88.5601	88.5825	88.5504
2020-M	77.8736	78.0944	77.7598	77.8293	77.8297	77.7839	78.0662	78.0252	78.024	78.1509	78.9038	83.2391	83.1237	83.3916	83.2552	83.4174	83.3746	83.548	83.5216	83.2867	83.3416	83.2054	83.4406	83.0799	83.3911	83.1487	83.2087	83.2818	83.3675	83.3146	83.303	83.0293	83.0409	83.1522	83.2995	83.1064	83.1508	88.6607	88.6129	88.5599	88.6653	88.7903	88.377	88.6828	88.9133	88.6269	88.6874	88.7036	88.5257
2022-B	78.2125	77.973	77.7522	77.707	77.7525	77.6337	77.9236	78.0135	78.1618	78.1264	78.7476	83.079	83.0058	82.9749	83.092	83.0994	83.1414	83.2238	83.2816	82.8202	82.9984	83.0654	83.0578	83.089	83.1597	83.0574	83.1192	83.0123	83.1774	83.1677	82.9346	82.8707	83.0077	83.0417	82.9828	83.0983	82.8678	88.565	88.7059	88.6918	88.716	88.3868	88.1953	88.7067	88.4626	88.6523	88.6208	88.7068	88.5356
[truncated: 43 more columns]

## Sheet: DDH_results
	2463D	RM11343	04-554	82-40	ATCC-27374	97-608	03-427T	Sp3	LMG-9260	NCTC-11608	CCUG-34538	NCTC-13004	P0006	P0007	P0027	P0018	P0084	P0086	P0099	P0034	P0100	P0101	P0102	P0104	P0129	P0121	P147	P163	P154	P158	RM10079	RM10695	RM6140	RM6987	RM6995	RM6997	RM8001	NCTC-15074T	P0021	P0085	P0087	P0088	P0094	P0098	P0103	P0106	P0107	P0023	P0108
2463D	100	79.2	20.63	21.1	20.5	21.23	22.8	23.67	25.2	25.4	22.27	16.67	16.57	16.57	16.63	16.53	16.53	16.57	16.63	16.6	16.5	16.53	16.6	16.57	16.7	16.67	16.67	16.77	16.63	16.63	16.5	16.5	16.5	16.57	16.53	16.67	16.43	16.7	16.53	16.53	16.53	16.53	16.6	16.6	16.53	16.53	16.43	16.5	16.43
RM11343	79.2	100	21	21.3	20.53	20.77	22.87	22.73	23.93	24.07	22.1	17.03	16.83	16.83	16.9	16.8	16.8	16.9	16.97	16.83	16.87	16.77	16.87	16.67	16.87	16.93	16.9	17.07	16.87	16.93	16.73	16.53	16.67	16.63	16.53	16.73	16.7	16.83	16.63	16.73	16.63	16.6	16.73	16.73	16.7	16.67	16.5	16.6	16.57
04-554	20.63	21	100	96.27	97	93.87	72.6	71.63	29.43	29.23	25.73	16.6	16.57	16.57	16.53	16.43	16.43	16.5	16.5	16.47	16.47	16.43	16.47	16.53	16.43	16.5	16.5	16.5	16.4	16.37	16.4	16.4	16.5	16.53	16.4	16.57	16.47	16.63	16.43	16.5	16.6	16.4	16.47	16.43	16.57	16.53	16.37	16.5	16.4
82-40	21.1	21.3	96.27	100	97.43	94.47	75.3	73.87	29.97	29.87	25.97	16.67	16.57	16.57	16.57	16.47	16.47	16.53	16.57	16.53	16.5	16.43	16.5	16.6	16.5	16.47	16.5	16.47	16.43	16.43	16.47	16.43	16.6	16.53	16.43	16.57	16.53	16.67	16.47	16.53	16.63	16.4	16.5	16.47	16.57	16.57	16.43	16.57	16.43
ATCC-27374	20.5	20.53	97	97.43	100	92.4	74.6	73.3	29.13	29.03	25.33	16.5	16.43	16.43	16.37	16.33	16.33	16.43	16.37	16.4	16.37	16.3	16.33	16.43	16.3	16.37	16.37	16.33	16.27	16.23	16.33	16.27	16.4	16.4	16.27	16.4	16.4	16.53	16.3	16.4	16.47	16.23	16.33	16.27	16.47	16.4	16.23	16.43	16.27
97-608	21.23	20.77	93.87	94.47	92.4	100	68.9	67.9	28.37	28.3	25.7	16.5	16.43	16.43	16.43	16.33	16.33	16.4	16.4	16.4	16.37	16.3	16.37	16.4	16.37	16.37	16.37	16.37	16.3	16.3	16.33	16.33	16.4	16.47	16.33	16.47	16.57	16.53	16.33	16.4	16.53	16.3	16.37	16.33	16.43	16.43	16.3	16.43	16.3
03-427T	22.8	22.87	72.6	75.3	74.6	68.9	100	97.33	32.43	32.27	27.63	16.8	16.7	16.7	16.67	16.53	16.5	16.63	16.8	16.63	16.6	16.47	16.63	16.6	16.67	16.7	16.73	16.73	16.9	16.77	16.67	16.6	16.57	16.63	16.6	16.67	16.53	16.73	16.63	16.67	16.67	16.67	16.6	16.57	16.5	16.63	16.37	16.47	16.4
Sp3	23.67	22.73	71.63	73.87	73.3	67.9	97.33	100	32	31.83	27.4	16.9	16.77	16.77	16.77	16.63	16.63	16.73	16.8	16.63	16.6	16.5	16.6	16.67	16.6	16.8	16.77	16.7	16.9	16.77	16.67	16.63	16.63	16.7	16.63	16.7	16.5	16.8	16.63	16.6	16.63	16.6	16.6	16.63	16.43	16.7	16.4	16.47	16.37
LMG-9260	25.2	23.93	29.43	29.97	29.13	28.37	32.43	32	100	98	62.5	17.57	17.4	17.4	17.07	17.27	17.27	16.87	16.9	17.27	17.03	17.13	16.93	17.17	17.17	17.03	17.07	17.13	17.27	17.4	16.97	16.97	16.87	16.9	17.17	16.87	16.93	16.87	16.73	16.67	16.8	16.97	16.93	16.7	16.77	16.8	16.73	16.73	16.67
NCTC-11608	25.4	24.07	29.23	29.87	29.03	28.3	32.27	31.83	98	100	62.63	17.43	17.33	17.33	17.17	17.2	17.2	16.9	17.03	17.27	17.13	17.03	17.07	17.17	17.13	17.13	17.1	17.27	17.33	17.47	17.03	17.17	16.97	16.97	17.1	17	17	16.9	16.73	16.63	16.77	16.83	16.87	16.73	16.6	16.7	16.67	16.6	16.6
CCUG-34538	22.27	22.1	25.73	25.97	25.33	25.7	27.63	27.4	62.5	62.63	100	20.27	20.17	20.17	20.23	20.27	20.27	20.27	20.23	21.33	21.23	20.37	20.13	19.97	20.07	19.97	19.97	20.03	20.2	20.2	19.83	20.83	20.93	20.97	19.9	20.03	20.17	20.2	20.03	19.27	19.13	19.03	20.33	19.13	19.4	19.6	19.27	19.37	19.67
NCTC-13004	16.67	17.03	16.6	16.67	16.5	16.5	16.8	16.9	17.57	17.43	20.27	100	86.67	86.63	87.93	87.87	87.73	87.53	87.6	86.73	86.6	88.83	86.87	87.87	86.43	85.97	85.97	86.17	89	90.37	84.63	84.13	82.9	81.33	81.83	83.17	80.83	57.23	55.97	55.7	54.3	54.6	57.53	54.6	55.43	56.4	51.1	53.47	52.9
P0006	16.57	16.83	16.57	16.57	16.43	16.43	16.7	16.77	17.4	17.33	20.17	86.67	100	99.93	89.87	90.5	90.37	89.07	89	91.47	91.17	86.53	90	87.2	87.7	91.6	91.6	91.73	86.23	87.63	86.13	85.73	85.3	84.5	84.87	86.57	84.17	57.37	56.57	55.97	56.5	55.2	57.43	56.8	56.6	56.97	52.6	53.53	52.4
P0007	16.57	16.83	16.57	16.57	16.43	16.43	16.7	16.77	17.4	17.33	20.17	86.63	99.93	100	89.8	90.5	90.4	89.03	88.93	91.47	91.17	86.53	89.93	87.2	87.7	91.63	91.6	91.67	86.2	87.57	86.13	85.77	85.27	84.5	84.87	86.5	84.13	57.37	56.57	55.9	56.5	55.2	57.37	56.73	56.53	56.9	52.6	53.5	52.4
P0027	16.63	16.9	16.53	16.57	16.37	16.43	16.67	16.77	17.07	17.17	20.23	87.93	89.87	89.8	100	93.27	93.13	89.33	89.27	89.27	89.43	88.63	92.8	86.83	89.8	89.87	89.87	89.63	86.53	86.93	85.2	85.27	83.5	82.73	83.07	84.47	82.47	56.33	55.73	54.67	54.8	53.33	56.67	55.47	54.7	56.07	51.23	53.73	52.77
P0018	16.53	16.8	16.43	16.47	16.33	16.33	16.53	16.63	17.27	17.2	20.27	87.87	90.5	90.5	93.27	100	99.63	90.07	89.93	90.37	90.27	88.73	93.07	87.47	88.83	90.63	90.6	90.43	87.67	87.97	86.47	85.83	84.23	84.03	83.77	85.6	83.43	57.07	56.23	54.4	54.73	53.87	56.97	56.03	55.6	56.6	51.13	53.6	53.03
P0084	16.53	16.8	16.43	16.47	16.33	16.33	16.5	16.63	17.27	17.2	20.27	87.73	90.37	90.4	93.13	99.63	100	89.77	89.7	90.03	89.97	88.53	93.03	87.27	88.67	90.57	90.5	90.43	87.6	87.67	86.23	85.63	83.97	84.03	83.83	85.63	83.2	56.9	56.07	54.33	54.57	53.83	56.87	55.87	55.43	56.47	51.17	53.87	52.97
P0086	16.57	16.9	16.5	16.53	16.43	16.4	16.63	16.73	16.87	16.9	20.27	87.53	89.07	89.03	89.33	90.07	89.77	100	95	88.67	88.83	88.2	90.33	86.83	88.47	88.97	88.9	89.03	87	89.1	85.87	84.17	82.93	82.67	82.23	84.87	82.03	56.7	56.43	55.53	55.4	54.3	57.53	56.1	56.9	56.8	52.1	52.9	52.93
P0099	16.63	16.97	16.5	16.57	16.37	16.4	16.8	16.8	16.9	17.03	20.23	87.6	89	88.93	89.27	89.93	89.7	95	100	88.53	88.7	88.17	90.53	86.7	88.33	88.67	88.63	88.97	87.33	89.03	85.77	84.33	83.17	82.5	82.23	84.73	81.97	56.43	56.33	55.4	55.33	54.03	57.23	55.93	57.07	56.4	51.47	52.4	52.43
P0034	16.6	16.83	16.47	16.53	16.4	16.4	16.63	16.63	17.27	17.27	21.33	86.73	91.47	91.47	89.27	90.37	90.03	88.67	88.53	100	99	87.03	88.87	86.33	88.5	90.67	90.67	91.03	86.4	87.1	86.27	88.77	88.4	87.6	84.27	86.67	85.73	59.03	57.93	53.83	54.8	54.83	59.3	55.03	55.2	57.1	51.1	52.53	51.57
P0100	16.5	16.87	16.47	16.5	16.37	16.37	16.6	16.6	17.03	17.13	21.23	86.6	91.17	91.17	89.43	90.27	89.97	88.83	88.7	99	100	87.13	89.13	86.27	88.43	90.93	90.93	90.97	86.2	86.93	86.53	89.07	88.97	88.2	84.5	87.17	86.1	59.03	57.83	54.1	54.67	54.6	58.97	54.9	55.37	57.03	51.03	52.53	51.57
P0101	16.53	16.77	16.43	16.43	16.3	16.3	16.47	16.5	17.13	17.03	20.37	88.83	86.53	86.53	88.63	88.73	88.53	88.2	88.17	87.03	87.13	100	87.23	88.73	90.13	86.4	86.33	86.23	87.73	86.93	85.47	83.5	84.53	81.47	82.77	82.67	82.67	56.27	55.63	54.37	54.4	54.1	57.17	53.5	55.3	56.27	52.83	53.63	53.8
P0102	16.6	16.87	16.47	16.5	16.33	16.37	16.63	16.6	16.93	17.07	20.13	86.87	90	89.93	92.8	93.07	93.03	90.33	90.53	88.87	89.13	87.23	100	86.87	88.17	90.23	90.23	90.27	87.27	87.47	85.83	84.97	83.17	82.77	83.03	84.9	82.07	55.67	55.6	54.57	55.07	53.9	56.27	55.47	54.77	55.23	50.13	52.63	51.77
P0104	16.57	16.67	16.53	16.6	16.43	16.4	16.6	16.67	17.17	17.17	19.97	87.87	87.2	87.2	86.83	87.47	87.27	86.83	86.7	86.33	86.27	88.73	86.87	100	88.33	86.73	86.67	86.43	91.7	89.87	86.87	83.13	84.17	80.93	83.47	84	82.57	55.27	53.9	53.33	53.8	53.63	54.47	53.4	55.07	55.47	51.8	52.77	52
P0129	16.7	16.87	16.43	16.5	16.3	16.37	16.67	16.6	17.17	17.13	20.07	86.43	87.7	87.7	89.8	88.83	88.67	88.47	88.33	88.5	88.43	90.13	88.17	88.33	100	87	86.93	86.77	87.73	86.13	87.87	84.43	84.43	81.6	84.57	83.83	83.53	55.03	54.13	53.33	54.83	53.83	55.57	54.53	54.1	54.57	51.9	52.5	51.93
P0121	16.67	16.93	16.5	16.47	16.37	16.37	16.7	16.8	17.03	17.13	19.97	85.97	91.6	91.63	89.87	90.63	90.57	88.97	88.67	90.67	90.93	86.4	90.23	86.73	87	100	99.87	98.5	86.77	87.93	87	85.73	85.43	85.17	85.23	87.3	83.9	56.4	55.2	55.27	54.1	55.03	56.07	55.77	55.3	55.17	50.57	52.73	51.2
P147	16.67	16.9	16.5	16.5	16.37	16.37	16.73	16.77	17.07	17.1	19.97	85.97	91.6	91.6	89.87	90.6	90.5	88.9	88.63	90.67	90.93	86.33	90.23	86.67	86.93	99.87	100	98.53	86.73	87.83	86.9	85.63	85.3	85.07	85.07	87.2	83.87	55.63	54.57	54.5	53.57	54.13	55.5	55.13	54.63	54.5	50.27	51.87	50.63
P163	16.77	17.07	16.5	16.47	16.33	16.37	16.73	16.7	17.13	17.27	20.03	86.17	91.73	91.67	89.63	90.43	90.43	89.03	88.97	91.03	90.97	86.23	90.27	86.43	86.77	98.5	98.53	100	86.8	88.2	86.87	85.7	85.3	85.1	85.1	87.2	83.63	56.03	55.07	55.33	54.43	55.33	56	55.63	55.6	55.9	50.7	53.07	51.1
P154	16.63	16.87	16.4	16.43	16.27	16.3	16.9	16.9	17.27	17.33	20.2	89	86.23	86.2	86.53	87.67	87.6	87	87.33	86.4	86.2	87.73	87.27	91.7	87.73	86.77	86.73	86.8	100	92.17	87.43	83.57	84.4	81.77	83.43	84.83	82.6	55.4	54.03	54.83	53.83	53.57	55.23	54.27	53.97	54.53	52.3	53.9	53.4
P158	16.63	16.93	16.37	16.43	16.23	16.3	16.77	16.77	17.4	17.47	20.2	90.37	87.63	87.57	86.93	87.97	87.67	89.1	89.03	87.1	86.93	86.93	87.47	89.87	86.13	87.93	87.83	88.2	92.17	100	86.13	83.97	83.2	82.43	82.13	84.97	81.1	57.2	55.77	55.73	55.13	54.83	56.47	55.33	55.37	55.7	51.67	52.73	52.17
RM10079	16.5	16.73	16.4	16.47	16.33	16.33	16.67	16.67	16.97	17.03	19.83	84.63	86.13	86.13	85.2	86.47	86.23	85.87	85.77	86.27	86.53	85.47	85.83	86.87	87.87	87	86.9	86.87	87.43	86.13	100	87.23	91.57	86.1	88.23	88.93	88.7	53.77	52.17	51.77	52.53	51.47	53	51.53	53.2	52.9	49.93	50.63	50.33
RM10695	16.5	16.53	16.4	16.43	16.27	16.33	16.6	16.63	16.97	17.17	20.83	84.13	85.73	85.77	85.27	85.83	85.63	84.17	84.33	88.77	89.07	83.5	84.97	83.13	84.43	85.73	85.63	85.7	83.57	83.97	87.23	100	90.5	90.77	90.9	90.3	86.43	54.4	53.63	51.57	51.17	50.87	54.73	51.53	52.07	52.33	47.77	49.13	51.2
RM6140	16.5	16.67	16.5	16.6	16.4	16.4	16.57	16.63	16.87	16.97	20.93	82.9	85.3	85.27	83.5	84.23	83.97	82.93	83.17	88.4	88.97	84.53	83.17	84.17	84.43	85.43	85.3	85.3	84.4	83.2	91.57	90.5	100	92.37	89.2	91.17	88.13	55.2	53.93	51.5	51.73	50.97	55.53	51.27	52.13	53.03	49.6	50.8	52.9
RM6987	16.57	16.63	16.53	16.53	16.4	16.47	16.63	16.7	16.9	16.97	20.97	81.33	84.5	84.5	82.73	84.03	84.03	82.67	82.5	87.6	88.2	81.47	82.77	80.93	81.6	85.17	85.07	85.1	81.77	82.43	86.1	90.77	92.37	100	91.77	96.57	87.47	54.6	52.73	50.13	51.27	50.27	53.8	50.03	51.03	52.03	47.13	50.97	50.17
RM6995	16.53	16.53	16.4	16.43	16.27	16.33	16.6	16.63	17.17	17.1	19.9	81.83	84.87	84.87	83.07	83.77	83.83	82.23	82.23	84.27	84.5	82.77	83.03	83.47	84.57	85.23	85.07	85.1	83.43	82.13	88.23	90.9	89.2	91.77	100	90.97	88.5	51.37	50.17	50.3	50.7	50.03	50.97	50.13	50.8	50.5	48.77	51.87	51.23
RM6997	16.67	16.73	16.57	16.57	16.4	16.47	16.67	16.7	16.87	17	20.03	83.17	86.57	86.5	84.47	85.6	85.63	84.87	84.73	86.67	87.17	82.67	84.9	84	83.83	87.3	87.2	87.2	84.83	84.97	88.93	90.3	91.17	96.57	90.97	100	85.87	54.73	52.23	51.83	52.93	51.7	53.3	51.7	52.73	53.23	48.47	49.67	51.4
RM8001	16.43	16.7	16.47	16.53	16.4	16.57	16.53	16.5	16.93	17	20.17	80.83	84.17	84.13	82.47	83.43	83.2	82.03	81.97	85.73	86.1	82.67	82.07	82.57	83.53	83.9	83.87	83.63	82.6	81.1	88.7	86.43	88.13	87.47	88.5	85.87	100	52.63	50.9	50	50.53	50.73	51.77	50.87	50.47	51.97	48.73	52.07	49.37
NCTC-15074T	16.7	16.83	16.63	16.67	16.53	16.53	16.73	16.8	16.87	16.9	20.2	57.23	57.37	57.37	56.33	57.07	56.9	56.7	56.43	59.03	59.03	56.27	55.67	55.27	55.03	56.4	55.63	56.03	55.4	57.2	53.77	54.4	55.2	54.6	51.37	54.73	52.63	100	88.53	84.6	85.63	86.23	88.9	86.17	86.73	86.17	81.53	81.97	81.17
P0021	16.53	16.63	16.43	16.47	16.3	16.33	16.63	16.63	16.73	16.73	20.03	55.97	56.57	56.57	55.73	56.23	56.07	56.43	56.33	57.93	57.83	55.63	55.6	53.9	54.13	55.2	54.57	55.07	54.03	55.77	52.17	53.63	53.93	52.73	50.17	52.23	50.9	88.53	100	86	85.3	85.37	92.97	86.73	87.57	87.4	82.2	83.1	82.33
P0085	16.53	16.73	16.5	16.53	16.4	16.4	16.67	16.6	16.67	16.63	19.27	55.7	55.97	55.9	54.67	54.4	54.33	55.53	55.4	53.83	54.1	54.37	54.57	53.33	53.33	55.27	54.5	55.33	54.83	55.73	51.77	51.57	51.5	50.13	50.3	51.83	50	84.6	86	100	84.03	85.3	86.9	86.53	91.7	85.27	82.17	85.53	84.83
P0087	16.53	16.63	16.6	16.63	16.47	16.53	16.67	16.63	16.8	16.77	19.13	54.3	56.5	56.5	54.8	54.73	54.57	55.4	55.33	54.8	54.67	54.4	55.07	53.8	54.83	54.1	53.57	54.43	53.83	55.13	52.53	51.17	51.73	51.27	50.7	52.93	50.53	85.63	85.3	84.03	100	83.83	85.67	83.97	85.47	85.6	82.37	81.07	79.93
P0088	16.53	16.6	16.4	16.4	16.23	16.3	16.67	16.6	16.97	16.83	19.03	54.6	55.2	55.2	53.33	53.87	53.83	54.3	54.03	54.83	54.6	54.1	53.9	53.63	53.83	55.03	54.13	55.33	53.57	54.83	51.47	50.87	50.97	50.27	50.03	51.7	50.73	86.23	85.37	85.3	83.83	100	85.57	88.1	86.03	84.7	82.4	81.07	79.33
P0094	16.6	16.73	16.47	16.5	16.33	16.37	16.6	16.6	16.93	16.87	20.33	57.53	57.43	57.37	56.67	56.97	56.87	57.53	57.23	59.3	58.97	57.17	56.27	54.47	55.57	56.07	55.5	56	55.23	56.47	53	54.73	55.53	53.8	50.97	53.3	51.77	88.9	92.97	86.9	85.67	85.57	100	85.33	87.93	86.53	81.6	83.23	83
P0098	16.6	16.73	16.43	16.47	16.27	16.33	16.57	16.63	16.7	16.73	19.13	54.6	56.8	56.73	55.47	56.03	55.87	56.1	55.93	55.03	54.9	53.5	55.47	53.4	54.53	55.77	55.13	55.63	54.27	55.33	51.53	51.53	51.27	50.03	50.13	51.7	50.87	86.17	86.73	86.53	83.97	88.1	85.33	100	86.83	85.4	83.17	83.57	81.87
P0103	16.53	16.7	16.57	16.57	16.47	16.43	16.5	16.43	16.77	16.6	19.4	55.43	56.6	56.53	54.7	55.6	55.43	56.9	57.07	55.2	55.37	55.3	54.77	55.07	54.1	55.3	54.63	55.6	53.97	55.37	53.2	52.07	52.13	51.03	50.8	52.73	50.47	86.73	87.57	91.7	85.47	86.03	87.93	86.83	100	87.07	82.03	84.63	83.87
P0106	16.53	16.67	16.53	16.57	16.4	16.43	16.63	16.7	16.8	16.7	19.6	56.4	56.97	56.9	56.07	56.6	56.47	56.8	56.4	57.1	57.03	56.27	55.23	55.47	54.57	55.17	54.5	55.9	54.53	55.7	52.9	52.33	53.03	52.03	50.5	53.23	51.97	86.17	87.4	85.27	85.6	84.7	86.53	85.4	87.07	100	81.93	82.1	80.8
P0107	16.43	16.5	16.37	16.43	16.23	16.3	16.37	16.4	16.73	16.67	19.27	51.1	52.6	52.6	51.23	51.13	51.17	52.1	51.47	51.1	51.03	52.83	50.13	51.8	51.9	50.57	50.27	50.7	52.3	51.67	49.93	47.77	49.6	47.13	48.77	48.47	48.73	81.53	82.2	82.17	82.37	82.4	81.6	83.17	82.03	81.93	100	80.7	84.23
P0023	16.5	16.6	16.5	16.57	16.43	16.43	16.47	16.47	16.73	16.6	19.37	53.47	53.53	53.5	53.73	53.6	53.87	52.9	52.4	52.53	52.53	53.63	52.63	52.77	52.5	52.73	51.87	53.07	53.9	52.73	50.63	49.13	50.8	50.97	51.87	49.67	52.07	81.97	83.1	85.53	81.07	81.07	83.23	83.57	84.63	82.1	80.7	100	91.9
P0108	16.43	16.57	16.4	16.43	16.27	16.3	16.4	16.37	16.67	16.6	19.67	52.9	52.4	52.4	52.77	53.03	52.97	52.93	52.43	51.57	51.57	53.8	51.77	52	51.93	51.2	50.63	51.1	53.4	52.17	50.33	51.2	52.9	50.17	51.23	51.4	49.37	81.17	82.33	84.83	79.93	79.33	83	81.87	83.87	80.8	84.23	91.9	100
P0109	16.63	16.73	16.37	16.4	16.27	16.27	16.57	16.6	16.57	16.6	19.37	55.2	56.63	56.57	55.17	55.13	55.1	56.33	56.23	55.9	55.87	55.93	55.27	54.5	55.3	54.93	54.33	55.37	54.13	55.43	52.9	52	51.53	50.9	50.5	52.6	51.43	86.83	86.73	85.33	85.83	87.4	86.93	87.47	87.13	85.67	82.37	83.03	81.3
P0111	16.5	16.57	16.47	16.47	16.27	16.33	16.53	16.57	17.07	16.87	19.33	53.7	54.53	54.57	54.4	54.03	53.97	54.73	54.4	53.43	53.27	53.3	53.23	53.3	51.77	53.3	52.67	53.37	52.77	54.7	49.83	49.63	49.53	49.53	49	50.5	49.3	83.33	83.87	84.53	82.43	83.97	83.7	84.87	85.17	82.77	83.6	81.27	79.1
P0132	16.6	16.7	16.57	16.63	16.5	16.47	16.47	16.43	16.77	16.77	19.1	55.63	56.07	56	56	55.37	55.33	55.37	55.3	55.87	55.6	53.63	54.87	53.63	54.6	55.5	54.6	56	53.83	55.53	51.93	51.9	50.73	50.17	51.87	51.87	50.83	84.67	85.17	87.27	83.73	84.7	84.83	86.83	86.27	84.6	81.33	82.1	81.07
P0134	16.53	16.67	16.43	16.43	16.3	16.33	16.73	16.7	16.73	16.73	19.3	56.77	57.4	57.33	56.43	57.13	57.03	57.83	57.7	56	56	55.83	56.03	55.23	54.83	56.57	55.93	57	56.13	57.3	53.23	52.33	52.5	51.23	50.7	53.3	50.5	87.43	87.93	89.43	86.17	86.33	88.13	87.87	89.77	87.43	83	84.1	84.2
P0135	16.53	16.6	16.5	16.6	16.4	16.43	16.67	16.67	16.77	16.77	20	56.37	57	56.97	56.03	55.9	55.77	57.03	56.83	58.17	58.03	56.17	56.03	53.9	54.63	54.97	54.37	55.07	54.33	56.17	52.77	53.63	53.87	53.07	50.8	52.87	51.27	88.13	95.8	86.27	85.83	85.47	92.5	86.53	87.37	87.93	82	83.17	82.23
P0136	16.47	16.53	16.43	16.47	16.3	16.33	16.53	16.47	16.87	16.73	19.27	53.67	54.67	54.67	53.23	54.03	53.9	53.87	53.3	53.7	53.4	55.23	53.17	54.17	52.93	53.5	52.9	54.37	53.8	53	51.83	51.2	53.17	50.37	51.1	51.33	51.23	85.03	85.1	83.87	81.93	85.2	84.27	84.63	84.8	85.4	81.3	82.93	81.53
P0138	16.53	16.6	16.33	16.4	16.23	16.27	16.6	16.67	16.7	16.7	19.6	54.83	56.8	56.7	55.73	55.63	55.47	56.73	56.63	55.43	55.3	53.83	56.5	54.53	54.7	55.83	54.9	55.87	53.8	54.5	52.03	51.2	51.3	50.8	51.93	52.47	51.27	87.43	87.17	86.2	84.6	85.47	86.97	87.43	88.87	85.77	80.3	82.63	81.97
P0140	16.57	16.67	16.53	16.63	16.43	16.57	16.53	16.6	16.73	16.77	19.1	54.2	56.17	56.1	54.97	55.07	55.2	56.03	55.7	54.1	53.97	53.43	54.97	54.27	53.13	55.43	54.73	55.7	53.8	54.7	51.47	50.9	50.9	51.13	50.43	52.03	50.63	85.5	85.87	85.67	83.2	84.23	85.07	85.87	87.6	84.9	79.67	83.8	80.8
P0187	16.5	16.63	16.4	16.47	16.27	16.33	16.53	16.5	16.73	16.73	19.17	53.67	54.27	54.33	52.83	53.07	52.97	53.87	53.8	53.83	54.03	52.93	52.83	52.5	52.3	52.97	52.2	52.67	53.17	53.87	50.83	50.1	50.67	49.33	49.33	50.83	50.2	85.37	85.83	83.6	84.33	89.33	84.1	86.07	85.1	85.73	81.9	81.1	80.33
P0209	16.57	16.67	16.47	16.5	16.3	16.4	16.43	16.47	16.7	16.73	19.13	54.1	55.13	55.2	53.57	53.4	53.3	54.13	54.1	54.17	54.43	52.97	53.53	52.73	53.1	54	53.23	53.63	53.37	54.83	50.83	50.9	50.73	50.5	49.43	52.2	50.23	84.97	85.67	84.2	83.73	83.5	85.07	85.3	84.6	85.27	79.83	80.47	79.67
P0222	16.47	16.6	16.53	16.57	16.43	16.43	16.63	16.53	16.53	16.63	19	55.57	54.87	54.8	53.47	54.17	54.07	54.43	54.27	53.93	54.07	53.93	53.87	54.33	54.13	54.8	54.13	54.6	54.8	55.77	53.23	51.6	52.13	51.37	50.77	53.37	50.97	85.13	85.13	85.9	86.3	86.43	86.23	86.3	86.67	85.5	82.03	81.8	80.67
P0227	16.57	16.57	16.37	16.43	16.27	16.3	16.5	16.6	16.67	16.63	19.27	54.7	54.7	54.63	53.57	54.43	54.37	55.27	55.07	53.87	53.87	53.57	54.07	52.4	52.97	53.77	53.1	54.03	53.4	55	51.07	50.1	50.13	49.23	48.47	50.83	49.27	84.43	86.57	86.4	82.73	83.4	86.43	85.5	86.97	86	84.03	82.97	86.73
P031	16.53	16.63	16.47	16.5	16.33	16.33	16.63	16.67	16.93	16.77	19.9	56.57	57.27	57.2	56.57	56.97	56.8	57.83	57.53	58.63	58.6	56.6	57.03	55.07	55.1	55.5	55.03	55.9	54.8	56.4	52.97	53.37	53.7	53.27	50.47	53.07	52.17	88.47	88.17	87.5	85.87	84.33	89.73	86.1	88.67	86.43	81.8	84.03	83.67
P090	16.57	16.53	16.43	16.47	16.3	16.3	16.57	16.63	16.7	16.73	19.13	53.4	54.17	54.07	53.47	53.53	53.47	53.77	53.7	53.47	53.4	52.87	52.83	52.4	52.77	53.97	53.3	53.77	52.7	54.37	50.73	50.57	50.2	49.67	51.17	50.7	50.37	84.33	84.77	86.2	82.57	83.47	84.23	85.7	85.3	83	80.73	81.97	80.53
P091	16.6	16.67	16.4	16.47	16.27	16.33	16.57	16.43	16.7	16.73	19.27	54.17	54	53.93	53.27	53.43	53.27	53.27	53.23	52.7	52.57	55.1	52.9	55.23	54	53.03	52.37	53.23	54.9	54.13	53.07	50.13	52.73	49.93	50.73	51.37	51	85.23	85.2	84.53	83.27	84.2	84.97	84.47	86.03	83.37	82.23	82.57	80.77
P093	16.53	16.67	16.4	16.43	16.33	16.3	16.5	16.5	16.67	16.67	19.17	55.17	57.03	56.97	54.83	55.47	55.37	57.23	57.53	56.3	56.4	55.2	55.07	54.57	54.7	55.67	54.9	55.47	55.23	56.9	53.17	52.07	52.97	51.57	50.97	53.27	51.8	87.17	86.93	84.87	88.3	86.8	86.73	87.17	86.67	86.6	84.6	82.73	81.53
P146	16.47	16.6	16.4	16.4	16.23	16.3	16.43	16.5	16.87	16.7	19.9	57	57.23	57.23	57.4	57.73	57.6	56.67	56.47	58.17	57.77	56.73	55.83	55.13	54.73	56.2	55.53	56.07	55.17	56.8	53.13	53.4	53.87	53.37	50.67	53.2	51.57	89.3	90.1	86.57	85.07	86.13	89.87	87.43	88.1	87.33	82.03	83.4	83.33
P148	16.47	16.6	16.3	16.37	16.17	16.23	16.43	16.5	16.67	16.7	19.27	54.97	55.53	55.5	53.63	54.03	53.87	55.23	54.83	55.2	54.97	53.67	54.53	53.53	53.77	54.07	53.77	54.67	54.03	55.37	51.03	51.43	51.43	51.2	49.87	53.1	50.33	85.77	86.43	84.93	84.03	84.63	85.7	85.6	85.93	86.33	80.13	81.67	80.43
P155	16.53	16.53	16.47	16.47	16.27	16.33	16.47	16.47	16.9	16.63	19.8	53.27	53.3	53.3	54.1	54.27	54.17	53.47	53.2	54.43	54.2	52.83	52.9	51.47	51.33	52.6	52.1	52.67	52.1	52.5	52.1	51.33	54.27	50.43	48.5	50.43	50.93	84.87	85.57	83.87	82.47	81.83	86.1	83.13	84.43	83.1	79.37	82.03	81.6
P157	16.43	16.57	16.47	16.53	16.37	16.37	16.47	16.5	16.63	16.63	19.4	54.53	55.37	55.27	54.53	54.57	54.5	55.13	55.13	53.57	53.43	53.87	53.77	53.8	53.23	54.3	53.7	54.33	53.7	54.5	54.33	51.27	53.37	49.57	50.07	51.37	51.57	84.9	85.47	90.23	83.37	83.8	85.63	86.17	93.23	84.73	82.7	83.83	83.67
P159	16.53	16.6	16.43	16.5	16.37	16.37	16.57	16.6	16.63	16.7	19.33	56.83	57.7	57.6	56.57	56.07	56	57.07	56.87	56.13	55.97	55.3	56.43	55.23	55.33	56	55.2	55.9	55.87	57.37	53.1	52.63	52.27	51.67	52.5	53.43	51.17	86.33	87.4	91.2	85.17	85.3	88.17	87.47	92.97	86.3	81.97	85.27	84.83
P160	16.5	16.5	16.43	16.5	16.33	16.33	16.7	16.67	16.93	16.87	19.03	51.6	52.53	52.53	51.2	51.5	51.73	51.73	51.5	51.3	51	52.97	50.23	52.63	52.1	51.23	50.6	51.3	53	52.37	50.43	48.83	50.73	50.3	51.67	49.57	51.53	80.97	80.83	80.47	81.63	81	80.47	84.67	81.37	82.03	80.9	82.63	78.33
P162	16.57	16.67	16.53	16.63	16.43	16.57	16.53	16.6	16.73	16.77	19.1	54.13	56.17	56.07	54.93	55.03	55.17	55.97	55.7	54.07	53.93	53.4	54.97	54.27	53.07	55.4	54.67	55.67	53.8	54.7	51.43	50.87	50.87	51.13	50.43	52	50.63	85.5	85.83	85.73	83.2	84.27	85.07	85.9	87.63	84.9	79.63	83.77	80.77
P0139	16.5	16.53	16.37	16.37	16.23	16.3	16.5	16.5	16.77	16.7	19.93	55.03	55.37	55.33	55.37	54.63	54.9	54.73	54.37	56.33	56.4	53.43	53.77	52.9	52.83	53.67	52.87	53.63	53.47	54.8	50.9	51.87	52.67	53.67	50.33	52.7	50.77	86.23	86.33	83.77	83.77	83.17	86.03	85.17	83.53	83.37	80.47	82.7	80.4
P0024	16.63	16.8	16.67	16.53	16.47	16.47	16.83	16.77	17.6	17.67	19.87	55.37	55.3	55.3	54.1	55	54.83	54.57	54.57	57.87	58.4	55.37	54.57	55.17	55.67	54.97	54.17	55.17	55.37	54.07	57.23	55.3	57.4	54.2	54.5	54.23	55.47	49.6	48.53	46.27	47.27	46.47	49.37	46.77	46.9	47.9	45.83	45.6	44.9
P0078	16.7	16.93	16.7	16.6	16.5	16.53	16.73	16.7	17.67	17.73	19.93	55.47	55.33	55.3	54.17	55.23	54.97	54.83	54.6	57.97	58.23	55.47	54.67	55.07	55.7	55.03	54.27	55.13	55.3	54.07	56.47	55.07	56.6	54.27	54.43	54.3	54.67	48.23	48.13	45.77	47.1	46.4	49	46.47	46.83	47.5	45.17	45.1	44.43
P0124	16.77	17	16.63	16.6	16.47	16.6	16.7	16.67	17.53	17.63	19.33	55.07	56	55.97	53.9	55.23	55.07	55.77	55.53	56.53	56.87	53.07	54.77	53.63	54.33	55.43	54.63	55.57	53.67	55.33	53.9	53.07	52.8	52.6	51.93	54.6	52.13	48.37	47.4	46.5	49.1	47.2	48.67	47.23	47.5	48.2	45.37	43.13	42.8
NCTC-15075T	16.83	17.07	16.77	16.77	16.6	16.73	16.9	16.83	17.5	17.63	19.1	55.3	55.7	55.7	53.67	54.73	54.5	55.37	55.17	56	56.1	54.97	54.7	55.63	55.87	55.27	54.27	55.3	55.13	55.47	55.93	53.4	55.33	52.57	53.63	54.67	53.77	48.1	47.5	46.23	48.07	46.37	48	46.5	46.8	46.9	46.53	44.9	44.33
RM8964	16.57	16.7	16.73	16.67	16.57	16.57	16.8	16.87	16.67	16.63	17.57	43.6	44.33	44.33	43.73	41.97	41.77	43.1	43.47	44.27	44.23	42.83	43.9	42.47	42.8	44.2	43.5	43.3	43.07	43.7	42.83	44.1	42.53	44.53	43.17	46.03	41.33	53.07	51.13	50.3	51.47	50.8	51.4	50.2	51.47	52.47	51.5	47.63	50.63
RM8965	16.47	16.6	16.57	16.53	16.37	16.47	16.63	16.77	16.57	16.57	17.7	46.63	47.23	47.23	47.33	45.8	45.63	46.6	47.5	48.03	48.2	47.33	46.9	45.73	48.13	47	45.93	45.63	46.47	47.7	44.83	45.3	44.03	44.17	43.6	46.33	44.07	56.5	55.97	55.3	55.17	55.47	56.33	55.33	55.23	55.2	51.13	52.07	51.93
RM8966	16.53	16.7	16.7	16.73	16.53	16.6	16.63	16.63	16.67	16.6	17.63	44.2	46.73	46.73	46	46.3	46.1	46.6	46.9	45.4	46.1	45.4	46.1	43.47	45.8	46	45.23	45.67	44.1	45.57	47.1	43.47	45.9	43.33	42.97	45.77	45.57	55.7	53.53	53.8	52.67	53.97	54.1	52.7	53.97	52.57	49.23	49.3	50.23
RM8970	16.5	16.6	16.73	16.77	16.57	16.63	16.7	16.73	16.57	16.6	17.4	46.97	48	47.97	48.17	46.37	45.93	46.43	47.73	47.13	47.3	44.9	48.23	45.6	45.17	47.77	46.73	46.6	46.27	47.53	45.4	44.27	45.03	45.27	44.37	46.9	43.37	57.37	56.73	55.6	55.2	55.2	56.6	55.87	56.2	55.77	51.43	51.93	51.57
RM8835	16.4	16.73	16.57	16.67	16.4	16.5	16.6	16.53	16.5	16.5	17.97	43.4	45.63	45.67	44.5	43.23	43.07	43.07	43.87	43.83	44.17	44.07	44.33	44.1	44.53	44.23	43.47	44.13	44.73	44.33	43.83	43.43	44.53	43.07	44	44.27	42.2	52.43	51.23	51.13	50	51.4	51.57	51	51.13	51.03	51.1	49.17	52.73
NCTC-15076T	16.6	16.87	17.47	16.93	16.63	17.27	16.67	16.73	16.7	16.67	17.97	45.9	46.3	46.3	45.3	45.83	45.63	46	45.77	44.63	45.23	45.37	44.6	45.13	44.63	44.97	43.9	44.63	45.07	45.17	45.07	44.27	43.97	43.6	43.13	43.67	42.93	55.73	54.17	54.27	54.63	53.87	54.5	53.73	54.53	55.37	51.03	51.03	51.37
RM9261	16.4	16.53	17.23	16.63	16.37	17.03	16.47	16.53	16.5	16.5	17.63	44.17	45.3	45.3	44.1	44.1	43.9	44.97	45.07	44.47	44.8	43.4	43.3	44.2	44.4	44	43	43.6	43.83	44.1	43	42.3	42.7	42.37	41.8	43.07	42	53.93	52.93	53.03	53.2	52.73	53.2	52.3	52.97	53.93	52.7	49.77	52.5
RM9262	16.37	16.73	17.17	16.57	16.3	17	16.53	16.47	16.47	16.5	17.8	41.6	43.33	43.33	42.73	41.83	41.63	41.5	42.1	42.73	43.23	41.1	42.1	41.8	41.93	42.27	41.53	42.1	42.2	42.13	41.2	41.37	41.27	41.67	40.77	42.53	40.27	51.4	50.2	50.13	50.53	50.77	50.5	49.63	50.47	51.43	50.3	47.33	50.77
RM9263	16.4	16.53	17.23	16.63	16.37	17.07	16.47	16.53	16.5	16.5	17.63	44.23	45.37	45.37	44	44.03	43.83	45.03	45.13	44.37	44.83	43.5	43.2	44.23	44.43	44.03	43.07	43.67	43.87	44.17	43.03	42.37	42.73	42.4	41.87	43.1	42.1	54.03	53.03	53.07	53.27	52.8	53.3	52.33	53.03	54	52.8	49.83	52.57
S0112	16.5	16.77	16.6	16.67	16.43	16.5	16.63	16.67	16.4	16.5	17.5	45.27	45.93	45.93	45.33	44.2	44.03	45.57	45.7	44.9	45.2	43.33	44.77	47	44.3	45.53	44.47	45.23	45.47	46.1	43.87	42.53	42.47	45.07	43.17	45.73	43.5	55.03	54.27	53.2	52.57	53.87	54.67	53.5	55.23	54.6	49.77	52.07	49.4
S13-1	16.53	16.57	16.67	16.67	16.43	16.53	16.5	16.53	16.53	16.6	17.4	46.27	46.93	47	45.2	45.67	45.37	45.3	46.2	46.2	46.67	43.47	44.6	43.83	45.17	45.93	44.67	45.23	44	45.7	42.97	43.07	42.63	43.83	42.53	45.4	42.73	54.97	54.17	53.7	52.3	54.17	54.5	53.8	54.13	53.53	49.67	50.3	49.67
SYS25-1	16.4	16.53	16.5	16.6	16.47	16.47	16.47	16.5	16.57	16.5	17.5	45.83	46.33	46.3	46.57	44.9	44.6	45.23	45.87	46.8	47.07	45.13	46.2	43.97	44.2	45.93	45.37	44.73	44.43	46.13	46.4	44.63	45.87	43.93	42.7	45.03	44.67	54.3	53.67	53.53	52.4	52.4	53.93	53.43	54.1	53.53	49.23	50.2	50.37
SYS28-3	16.5	16.6	16.63	16.7	16.5	16.57	16.6	16.63	16.63	16.57	17.63	46.03	46.37	46.37	46.57	45.03	44.7	45.27	45.9	46.9	47.13	45.27	46.4	43.5	44.27	45.93	45.37	44.7	44.47	46.27	46.5	44.7	45.93	43.93	42.73	45.07	44.23	54.43	53.67	53.47	52.37	52.37	53.9	53.47	54.1	53.53	49.23	50.23	50.37
2020-M	16.6	16.6	16.93	17.03	16.8	16.87	16.87	16.93	16.47	16.5	17.63	45.4	47.57	47.57	48.1	46.43	46.27	47.3	47.73	48.1	48.2	47.73	47.63	45.7	47.57	48.03	47.67	46.73	46.27	47	44.37	44.63	44.83	45.4	43.4	46.83	43.33	57.63	55.8	55.63	53.8	55	56	55.13	56.53	55.3	51.23	51.77	51.67
2022-B	16.5	16.67	16.9	16.9	16.77	16.77	16.53	16.67	16.57	16.63	17.67	47.73	47.77	47.87	49	47.33	47.13	47.83	48.93	48.9	48.97	48.1	48.9	46.2	47.67	48.6	47.7	47.3	46.3	47.73	45.13	45.8	45.87	45.77	43.6	46.9	43.93	56.6	56.17	55.93	53.7	54.3	56.27	55.4	56.2	55.13	49.9	51.67	51.9
[truncated: 43 more columns]
