# Supplementary material for: First isolation of Campylobacter vicugnae sp. nov. in humans suffering from gastroenteritis
Source: Microbiol Spectr. 2024 Oct 4;12(11):e01523-24. doi: 10.1128/spectrum.01523-24 (PMC11537083; doi:10.1128/spectrum.01523-24)
Supplement: Table S2 — Full virulence result table. [file spectrum.01523-24-s0002.xlsx]

## Sheet: full_virulence_gene_list
Supp. Table 2: Full virulence result table. Virulence genes identification using Blast 2.12.0+ combined with CARD, NCBI, ResFinder, VFDB and VirulenceFinder databases as well as an in-house Campylobacter resistance genes and mutations database constructed from multiple previously published studies.
		CDT operons peptides									Flagella																											Capsule, Colonization, Invasion
		Operon 1			Operon 2			Operon 3			fliM	fliI	fliG	fliN	flgC	flgG	fliP	flhA	fliQ	flhG	flgR	flgP	fliA	fliS	flhB	flgB	flgG2	fliR	flgJ	flhF	flgH	fliW	flgI	flgS	motA	ptmB		kpsM	kpsT	gmhA	gmhA2	rfbC	Cj1427c	kpsE	kpsD	hldD	Cj1419c	gmhB	Cj1416c
Strain	Population	Cdt A	Cdt B	Cdt C	Cdt A	Cdt B	Cdt C	Cdt A	Cdt B	Cdt C	YP_002343524	YP_002343653	YP_002343757	YP_002343789	YP_002343958	YP_002344116	YP_002344227	YP_002344282	YP_002345043	YP_002343527	YP_002344419	YP_002344421	YP_002343525	YP_002343980	YP_002343773	YP_002343959	YP_002344115	YP_002344570	YP_002344845	YP_002343528	YP_002344105	YP_002344468	YP_002344844	YP_002344200	YP_002343775	YP_002344720		YP_002344830	YP_002344829	YP_002344540	YP_002344807	YP_002344813	YP_002344810	YP_002344828	YP_002344827	YP_002344542	YP_002344802	YP_002344543	YP_002344799
04-554	C. fetus subsp. fetus	MTKIIFKHIKNSLILLFCIALFSACSSKTTNVSTQKINPLGSIFGKTDDPDPLNLGDFPTLLTSNFTNPMPTRTPSPLKKVDLPVMNSLTHGPMFSSAFSKPDLNFKQPTISLQGIPPDLFDRTSDFMVIMGANGVVITIWYTSPGNWLWGYSLYESGNLGGYRVWRLILLPNNEVMIVNFNTRTTCINTYKNGVIHSPCNKDNPFQKFTFRPMTNGAVQIYNKATNSCLQTPVNNLFGFDVFGAINLTTKCTDTIDQQWYLLPPPQVGRLFY	MRNVIMIIFIATLGFAKPEDYKIATWNLQGSSAITESKWNISVRQIISGENPADILAVQEAGNLPQTALPTGRSINQGGTIVTEHLWQLGSISRPFQVYIYYAQIDTGANRVNLAIVSRIKADEIIILPPPTVASRPLIGIRIGNDVFFNIHALANGGVDAPAIINSIFDRFRNMPNITWMILGDFNRSPESLRGTLGLETRVRVTFLTPPAPTQRSGGTLDWAIVGNSAGDLVRTTLVAVLMLANLRTHLVSDHFPVNFRKFGDN	MKALAIIFLFVSISFANENITDAFQIRNANTGIPINIKRFSGQFNYQNWFLNDLGVDPKIKKVDKFSNSFPFGYVQFQVAADVKMCLQIAPSGFLALKNCKQDYDSGEFETIFQIIPTSSGAMQLRSLVLKTNECLGTFENPNVPIEDRVGLVRCVLEFFVDIEPKQLFVFSPPLSEAKVIR	MAQNGVVITVWATAPLNWVWGYSARDSVPFGYLRIWRLKLYPKNYVQIVNESTKTCLSAYLSGVVHTTCDVKSAPQFWEMIPFDNGAVQFKNFSDGRCLQTDFERGFKFYNINLTPCVEKNRTNIDQQWMITAPTIKTRSVKEPLNF	MKKFIILALLSASLSFAAIEDYKIATWNMQGSSASTESKWNVNVRQLITGDAAADILMLQESGSIPTTAVNTQRVFQSGTPVDEYTWNLGTNSRPNMVYIYHSRIDVGANRVNLAIVSTRRADNVSIIYPEITAARPDIGIHIRNDVFFTAHALASGGPDAPSLIHRVHDSFIGQGGINWVIGGDFNREPSSLLGALEGGLRNRVSIIAPNAPTQSSGRTLDYLVAGNSGTSAFSAPAIAAILMLANMRAQITSDHVPVNFRKF	MKYIYKKIALGLAILISSISLYAIDEPSDYTPIVAIRSLLTGIPITRDDGGKAALGSNWTISEIQLPSRVGKFPFGVVQFVSVIKPGDCLSIDIRDKFSVTRCESTAVGLYGVAFSILPTISSAVQIESIVKRGFCLSVVNPYAEQTIDQIGLKPCVVDENQDIPLENLFNISPAFNQARITR	MKRFKFKNIIFAIFIGCSSSAYEQTNKFPNAIKNPLNSAPTTAHYKPVLLAAANDLVRGPNKPVNPSNPFDDTKVFYNTPSVSDYVSIIGQNDALITIWALAPLNWVWGYSPLNSRSFGDARIWRFIIYPKNFVQIQNKKTGTCINAYQNGIVHIPCEDTNQAQFWELKPFSNGTVLIKNFASQTCLQSNSTKGYSYYGLYLVDCAEKAINLDQQWQIIAPAMTTSPIPLPSR	MKNIYLILFCFSLSFGAIENYNLATWNMQGSSASTESKWNVNVRQLIAGSNAADILFIQEAGSLPHSAVQSQRVVQRGGIPVHEYIWNLGTNSRPNMVYIYYSRVDVGANRVNLAIVSRLQAEEVIVLTPPTTLSRPILGIRIGNDAFFSAHALANGGTDSAAIVENVYRNFISSPNVNWVIGGDFNREPSSLVNILESSVRQRVSIIAPNAPTQSSGRTLDYLVAGNSGTSAFSAPAIAAILMLANMRSQITSDHIPVNFRRF	MKIYKFMLSILSVCFLNISLQADDDETNFTPLVSIRSLYSGVILSMEDNPSSLIKTNWNLREITLPYIISKDYPFGTVQFVSPVNDNVCLGLSLAGKLTTMSCESTAVGNYGSVFSILPTNTSAVQIEAVAGLNECLSIVNSYASSSMDKFGVRKCIKDPNKNILLENLIVIGSAFMPAKVVR	1	1	1	1	1	1	1	1	1	1	1	1	1	1	1	1	0	1	0	1	1	1	0	0	0	0		0	0	1	0	0	0	0	0	1	1	1	0
82-40	C. fetus subsp. fetus	MTKIIFKHIKNSLILLFCIALFSACSSKTTNVSTQKINPLGSIFGKTDDPDPLNLGDFPTLLTSNFTNPMPTRTPSLLKKVDLPVMNSLTHGPMFSSAFSKPDLNFKQPTISLQGIPPDLFDRTSDFMVIMGANGVVITIWYTSPGNWLWGYSLYESGNLGGYRVWRLILLPNNEVMIVNFNTRTTCINTYKNGVIHSPCNKDNPFQKFTFRPMTNGAVQIYNKATNSCLQTPVNNLFGFDVFGAINLTTKCTDTIDQQWYLLPPPQAGRLFY	MRNVIMIIFIATLGFAKPEDYKIATWNLQGSSAITESKWNISVRQIISGENPADILAVQEAGNLPQTALPTGRSINQGGTIVTEHLWQLGSISRPFQVYIYYAQIDTGANRVNLAIVSRIKADEIIILPPPTVASRPLIGIRIGNDVFFNIHALANGGVDAPAIINSVFDRFRNMPNITWMILGDFNRSPESLRGTLGLETRVRVTFLAPPAPTQRSGGTLDWAIVGNSAGDLVRTTLVAVLMLANLRTHLVSDHFPVNFRKFGDN	MKALAIIFLFVSISFANENITDAFQIRNANTGIPINIKRFSGQFNYQNWFLNDLGVDPKIKKVDKFSNSFPFGYVQFQVAADVKMCLQIAPSGFLALKNCKQDYDSGEFETIFQIIPTSSGAMQLRSLVLKTNECLGTFENPNVPIEDRVGLVRCVLEFFVDIEPKQLFVFSPPLSEAKVIR	MNLFKKSLIVAYISILSYSIMSANSNVDPVHGPNRSDDPYNPVPVFYNTPFNSDLVSIMAQNGVVITVWATAPLNWVWGYSARDSVPFGYLRIWRLKLYPKNYVQIVNESTKTCLSAYLSGVVHTTCDVKSAPQFWEMIPFDNGAVQFKNFSDGRCLQTDFERGFKFYNINLTPCVEKNRTNIDQQWMITAPTIKTRSVKEPLNF	MKKFIILALLSASLSFAAIEDYKIATWNMQGSSASTESKWNVNVRQLITGDAAADILMLQESGSIPTTAVNTQRVFQGGTPVDEYTWNLGTNSRPNMVYIYHSRIDVGANRVNLAIVSTRRADNVSIIYP	MASGGPDAPSLIHRVHDSFIGQGGINWVIGGDFNREPSSLLGALEGGLRNRVSIIAPNAPTQSSGRTLDYLVAGNSGTSAFSAPAIAAILMLANMRAQITSDHVPVNFRKF	MKRFKFKNIIFAIFIGCSSSAYEQTNKFPNTIKNPLNSAPTTAHYKPVLLAAANDLVRGPNKPVNPSNPFDDTKVFYNTPSVSDYVSIIGQNDALITIWALAPLNWVWGYSPLNSRSFGDARIWRFIIYPKNFVQIQNKKTGTCINAYQNGIVHIPCEDTNQAQFWELKPFSNGTVLIKNFASQTCLQSNSTKGYSYYGLYLVDCAEKAINLDQQWQIIAPAMTTSPIPLPSR	MKNIYLILFCFSLSFGAIENYNLATWNMQGSSASTESKWNVNVRQLIAGSNAADILFIQEAGSLPHSAVQSQRVVQRGGIPVHEYIWNLGTNSRPNMVYIYYSRVDVGANRVNLAIVSRLQAEEVIVLTPPTTLSRPILGIRIGNDAFFSAHALANGGTDSAAIVENVYRNFISSPNVNWVIGGDFNREPSSLVNILESSVRQRVSIIAPNAPTQSSGRTLDYLVAGNSGASAFSAPAIAAILMLANMRSQITSDHIPVNFRRF	MKIYKFMLSILSVCFLNISLQADDDETNFTPLVSIRSLYSGVILSMEDNPSSLIKTNWNLREITLPYIISKDYPFGTVQFVSPVNDNVCLGLSLAGKLTTMSCESTAVGNYGSVFSILPTNTSAVQIEAVAGLNECLSIVNSYASSSMDKFGVRKCIKDPNKNILLENLIVIGSAFMPAKVVR	1	1	1	1	1	1	1	1	1	1	1	1	1	1	1	1	0	1	0	1	1	1	0	0	0	0		0	0	1	0	0	0	0	0	1	1	1	0
ATCC-27374	C. fetus subsp. fetus	MTKIIFKHIKNSLILLFCIALFSACSSKTTNVSTQKINPLGSIFGKTDDPDPLNLGDFPTLLTSNFTNPMPTRTPSLLKKVDLPVMNSLTHGPMFSSAFSKPDLNFKQPTISLQGIPPDLFDRTSDFMVIMGANGVVITIWYTSPGNWLWGYSLYESGNLGGYRVWRLILLPNNEVMIVNFNTRTTCINTYKNGVIHSPCNKDNPFQKFTFRPMTNGAVQIYNKATNSCLQTPVNNLFGFDVFGAINLTTKCTDTIDQQWYLLPPPQVGRLFY	MRNVIMIIFIATLGFAKPEDYKIATWNLQGSSAITESKWNISVRQIISGENPADILAVQEAGNLPQTALPTGRSINQGGTIVTEHLWQLGSISRPFQVYIYYAQIDTGANRVNLAIVSRIKADEIIILPPPTVASRPLIGIRIGNDVFFNIHALANGGVDAPAIINSVFDRFRNMPNITWMILGDFNRSPESLRGTLGLETRVRVTFLAPPAPTQRSGGTLDWAIVGNSAGDLVRTTLVAVLMLANLRTHLVSDHFPVNFRKFGDN	MKALATIFLFVSISFANENITDAFQIRNANTGIPINIKRFSGQFNYQNWFLNDLGVDSKIKKVDKFSNSFPFGYVQFQVAADVKMCLQIAPSGFLALKNCKQDYDSGEFETIFQIIPTSSGAMQLRSLVLKTNECLGTFENPNVPIEDRVGLVRCVLEFFVDIEPKQLFVFSPPLSEAKVIR	MNLFKKSLIVAYISILSYSIMSANSNVDPVHGPNRSDDPYNPVPVFYNTPFNSDLVSIMAQNGVVITVWATAPLNWVWGYSARDSVPFGYLRIWRLKLYPKNYVQIVNESTKTCLSAYLSGVVHTTCDVKSAPQFWEMIPFDNGAVQFKNFSDGRCLQTDFERGFKFYNINLTPCVEKNRTNIDQQWMITAPTIKTRSVKEPLNF	MQGSSASTESKWNVNVRQLITGDAAADILMLQESGSIPTTAVNTQRVFQGGTPVDEYTWNLGTNSRPNMVYIYHSRIDVGANRVNLAIVSTRRADNVSIIYPEIAAARPAIGIHIRNDVFFTAHALASGGPDAPSLIHRVHDSFIGQGGINWVIGGDFNREPSSLLGALEGGLRNRVSIIAPNAPTQSSGRTLDYLVAGNSGTSAFSAPAIAAILMLANMRAQITSDHVPVNFRKF	MKYIYKKIALGLAILISSISLYAIDEPSDYTPIVAIRSLLTGIPITRDDGGKAALGSNWTISEIQLPSRVGKFPFGVVQFVSVIKPGDCLSIDIRDKFSVTRCESTAVGLYGVAFSILPTISSAVQIESIVKRGFCLSVVNPYAEQTIDQIGLKPCVVDENQDIPLENLFNISPAFNQARITR	MKRFKFKNIIFAIFIGCSSSAYEQTNKFPNAIKNPLNSAPTTAHYKPVLLAAANDLVRGPNKPVNPSNPFDDTKVFYNTPSVSDYVSIIGQNDALITIWALAPLNWVWGYSPLNSRSFGDARIWRFIIYPKNFVQIQNKKTGTCINAYQNGIVHIPCEDTNQAQFWELKPFSNGTVLIKNFASQTCLQSNSTKGYSYYGLYLVDCAEKANKFRSTVADNSSCYDYITHTITI	MKNIYLILFCFSLSFGAIENYNLATWNMQGSSASTESKWNVNVRQLIAGSNAADILFIQEAGSLPHSAVQSQRVVQRGGIPVHEYIWNLGTNSRPNMVYIYYSRVDVGANRVNLAIVSRLQAEEVIVLTPPTTLSRPILGIRIGNDAFFSAHALANGGTDSAAIVENVYRNFISSPNVNWVIGGDFNREPSSLVNILESSVRQRVSIITPNAPTQSSGRTLDYLVAGNSGASAFSAPAIAAILMLANMRSQITSDHIPVNFRRF	MKIYKFMLSILSVCFLNISLQADDDETNFTPLVSIRSLYSGVILSMEDNPSSLIKTNWNLREITLPYIISKDYPFGTVQFVSPVNDNVCLGLSLAGKLTTMSCESTAVGNYGSVFSILPTNTSAVQIEAVAGLNECLSIVNSYASSSMDKFGVRKCIKDPNKNILLENLIVIGSAFMPAKVVR	1	1	1	1	1	1	1	1	1	1	1	1	1	1	1	1	0	1	0	1	0	1	0	0	0	0		0	0	1	0	0	0	0	0	1	1	1	0
97-608	C. fetus subsp. venerealis	MTKIIFKHIKNSLILLFCIALFSACSSKTTNVSTQKINPLGSIFGKTDDPDPLNLGDFPTLLTSNFTNPMPTRTPSLLKKVDLPVMNSLTHGPMFSSAFSKPDLNFKQPTISLQGIPPDLFDRTSDFMVIMGANGVVITIWYTSPGNWLWGYSLYESGNLGGYRVWRLILLPNNEVMIVNFNTRTTCINTYKNGVIHSPCNKDNPFQKFTFRPMTNGAVQIYNKATNSCLQTPVNNLFGFDVFGAINLTTKCTDTIDQQWYLLPPPQVGRLFY	MRNVIMIIFIATLGFAKPEDYKIATWNLQGSSAITESKWNISVRQIISGENPADILAVQEAGNLPQTALPTGRSINQGGTIVTEHLWQLGSISRPFQVYIYYAQIDTGANRVNLAIVSRIKADEIIILPPPTVASRPLIGIRIGNDVFFNIHALANGGVDAPAIINSVFDRFRNMPNITWMILGDFNRSPESLRGTLGLETRVRVTFLAPPAPTQRSGGTLDWAIVGNSAGDLVRTTLVAVLMLANLRTHLVSDHFPVNFRKFGDN	MKALAIIFLFVSISFANENITDAFQIRNANTGIPINIKRFSGQFNYQNWFLNDLGVDPKIKKVDKFSNSFPFGYVQFQVAADVKMCLQIAPSGFLALKNCKQDYDSGEFETIFQIIPTSSGAMQLRSLVLKTNECLGTFENPNVPIEDRVGLVRCVLEFFVDIEPKQLFVFSPPLSEAKVIR	MNLFKKSLIVAYISILSYSIMSANSNVDPVHGPNRSDDPYNPVPVFYNTPFNSDLVSIMAQNGVVITVWATAPLNWVWGYSARDSVPFGYLRIWRLKLYPKNYVQIVNESTKTCLSAYLSGVVHTTCDVKSAPQFWEMIPFDNGAVQFKNFSDGRCLQTDFERGFKFYNINLTPCVEKNRTNIDQQWMITAPTIKTRSVKEPLNF	MKKFIILALLSASLSFAAIEDYKIATWNMQGSSASTESKWNVNVRQLITGDAAADILMLQESGSIPTTAVNTQRVFQGGTPVDEYTWNLGTNSRPNMVYIYHSRIDVGANRVNLAIVSTRRADNVSIIYPEIAAARPAIGIHIRNDVFFTAHALASGGPDAPSLIHRVHDSFIGQGGINWVIGGDFNREPSSLLGALEGGLRNRVSIIAPNAPTQSSGRTLDYLVAGNSGTSAFSAPAIAAILMLANMRAQITSDHVPVNFRKF	MKYIYKKIALGLAILISSISLYAIDEPSDYTPIVAIRSLLTGIPITRDDGGKAALGSNWTISEIQLPSRVGKFPFGVVQFVSVIKPGDCLSIDIRDKFSVTRCESTAVGLYGVAFSILPTISSAVQIESIVKRGFCLSVVNPYAEQTIDQIGLKPCVVDENQDIPLENLFNISPAFNQARITR	MKRFKFKNIIFAIFIGCSSSAYEQTNKFPNTIKNPLNSAPTTAHYKPVLLAAANDLVRGPNKPVNPSNPFDDTKVFYNTPSVSDYVSIIGQNDALITIWALAPLNWVWGYSPLNSRSFGDARIWRFIIYPKNFVQIQNKKTGTCINAYQNGIVHIPCEDTNQAQFWELKPFSNGTVLIKNFASQTCLQSNSTKGYSYYGLYLVDCAEKAINLDQQWQIIAPAMTTSPIPLPSR	MKNIYLILFCFSLSFGAIENYNLATWNMQGSSASTESKWNVNVRQLIAGSNAADILFIQEAGSLPHSAVQSQRVVQRGGIPVHEYIWNLGTNSRPNMVYIYYSRVDVGANRVNLAIVSRLQAEEVIVLTPPTTLSRPILGIRIGNDAFFSAHALANGGTDSAAIVENVYRNFISSPNVNWVIGGDFNREPSSLVNILESSVRQRVSIIAPNAPTQSSGRTLDYLVAGNSGASAFSAPAIAAILMLANMRSQITSDHIPVNFRRF	MKIYKFMLSILSVCFLNISLQADDDETNFTPLVSIRSLYSGVILSMEDNPSSLIKTNWNLREITLPYIISKDYPFGTVQFVSPVNDNVCLGLSLAGKLTTMSCESTAVGNYGSVFSILPTNTSAVQIEAVAGLNECLSIVNSYASSSMDKFGVRKCIKDPNKNILLENLIVIGSAFMPAKVVR	1	1	1	1	1	1	1	1	1	1	1	1	1	1	1	1	0	1	0	1	1	1	0	0	0	0		0	0	1	0	0	0	0	0	1	1	1	0
03-427T	C. fetus subsp. testudinum	MTETILKHIKNSLILLFCMTIFNACSSKITEISTQKTDPLGSVFGKADLNFKQPTINLQGIPPDLFDRTSDSLVIMGANGVAITVWYSSPGNWLWGYALYTSGNLGGYRVWRLILLPDNEVMIVNFNTRTTCMNTYKNGVIHSPCNKNNPFQKFVLRPMTNGAVQIYNKATNSCLQTPVDNLFGFDVFGAINLTTKCTDTIDQQWYLLPPPQVGRLLY	MRKIVMIIFMATLSFAKPEDYKLATWNLQGSSAVTESKWNISIRQIISGENPADILAIQEAGNLPQTAHPTGRSINQGGTIVTEHLWQLGSISRPFQVYVYYAQIDTGANRVNLAIVSRIIADEIIILPPPTVASRPLIGIRIGNDVFFNIHALANGGIDAPAIINSVFDRFRNMPDITWMILGDFNRSPESLRGTLGLETRIRVTFLAPPAPTQRSGGTLDWAIVGNSAGGIVETALVAVLMLANLRTHLVSDHFPVNFRKFGDN	MRVLTIIFFFTSIILANENITDAFQIRNANTGIPINIKRFSGQFNYQNWFLNDLGVDPKIKKADKFANSFPFGYVQFQVAADVKMCLQIAPSGFLALKNCKQDYDSGEFETIFQIIPTSSGAMQLRSLVLKTNECLGTFENPNVPIENRVGLVRCVLEFFVDIEPKQLFVFSPPLSGARVIR	MNLFKKSLIAAYVSVLSFTVMNADPVHGPNRSADPYNPDPVFYNTPFNSDLVSIMAQNGVVITVWATAPLNWVWGYSAKDSIPFGYLRTWKLKIYPKNYVQIVNESTKTCLNAYINGVVHTTCDVKSAAQFWEMIPFDNGAVQFKNFADGRCLQTDFKRGYKFYDINLAPCVERNRANIDQQWMITAPTIKTRPIKEPLNF	MKKIIILALLSASLSFAAIEDYKIATWNMQGSSASTESKWNVNVRQLITGDAAADILMLQESGSIPATAVNTQRVFQGGTPVDEYTWNLGTNSRPNTVYIYHSRIDVGANRVNLAIVSNRRADNVSVVYPEITAARPAIGIHIGNDVFFTAHALASGGPDAPSLIHHVHDSFIGQGNINWVIGGDFNREPSSLLGALEGGLRDRVSIIAPNAPTQSSGRTLDYLVAGNSGTGAFSSPAIAAILMLANMRAQITSDHVPVNFRKF	MKYIYKKIALGLAILISSTYLYAIDEPSDYTPIISIRSLLTGVPITRDDGGKAALGSNWTISEIRLPSKLGKFPFGVVQFVSAIQPGDCLSIDIRDKFGVTRCESTAVGLYGVAFSILPTISSAVQIQSITKRGFCLSVVNPYAKQTIDQIGLKPCVVDENQDIPLENLFNISPAFNQARITR	.	.	.	1	1	1	1	1	1	1	1	1	1	1	1	1	1	1	1	1	1	0	1	1	0	1	0	1	0		0	0	1	0	0	0	0	0	1	1	1	1
Sp3	C. fetus subsp. testudinum	MTETILKHIKNSLILLFCMTIFNACSSKITEISTQKTDPLGSVFGKADLNFKQPTINLQGIPPDLFDRTSDFLVIMGANGVAITVWYSSPGNWLWGYALYTSGNLGGYRVWRLILLPDNEVMIVNFNTRTTCMNTYKNGVIHSPCNKNNPFQKFVLRPMTNGAVQIYNKATNSCLQTPVDNLFGFDVFGAINLTTKCTDTIDQQWYLLPPPQVGRLLY	MRKIVMIIFMATLSFAKPEDYKLATWNLQGSSAVTESKWNISIRQIISGENPADILAIQEAGNLPQTAHPTGRSINQGGTIVTEHLWQLGSISRPFQVYVYYAQIDTGANRVNLAIVSRIIADEIIILPPPTVASRPLIGIRIGNDVFFNIHALANGGIDAPAIINSVFDRFRNMPDITWMILGDFNRSPESLRGTLGLETRIRVTFLAPPAPTQRSGGTLDWAIVGNSAGGIVETALVAVLMLANLRTHLVSDHFPVNFRKFGDN	MRVLTIIFFFTSIIFANENITDAFQIRNANTGIPINIKRFSGQFNYQNWFLNDLGVDPKIKKADKFANSFPFGYLQFQVAADVKMCLQIAPSGFLALKNCKQDYDSGEFETIFQIIPTSSGAMQLRSLVLKTNECLGTFENPNVPIENRVGLVRCVLEFFVDIEPKQLFVFSPPLSGARVIR	MNLFKKSLIAAYVSVLSFTVMNADPVHGPNRSADPYNPDPVFYNTPFNSDLVSIMAQNGVVITVWATAPLNWVWGYSAKDSIPFGYLRTWKLKIYPKNYVQIVNESTKTCLNAYINGVVHTTCDVKSAAQFWEMIPFDNGAVQFKNFADGRCLQTDFKRGYKFYDINLAPCVERNRANIDQQWMITAPTIKTRPIKEPLNF	MKKIIILALLSASLSFAAIEDYKIATWNMQGSSASTESKWNVNVRQLITGDAAADILMLQESGSIPATAVNTQRVFQGGTPVDEYTWNLGTNSRPNTVYIYHSRIDVGANRVNLAIVSNRRADNVSVVYPEITAARPAIGIHIGNDVFFTAHALASGGPDAPSLIHHVHDSFIGQGNINWVIGGDFNREPSSLLGALEGGLRDRVSIIAPNAPTQSSGRTLDYLVAGNSGTGAFSSPAIAAILMLANMRAQITSDHVPVNFRKF	MKYIYKKIALGLAILISSTSLYAIDEPSDYTPIISIRSLLTGVPITRDDGGKAALGSNWTISEIRLPSKLGKFPFGVVQFVSAIQPGDCLSIDIRDKFGVTRCESTAVGLYGVAFSILPTISSAVQIQSITKRGFCLSVVNPYAKQTIDQIGLKPCVVDENQDIPLENLFNISPAFNQARITR	.	.	.	1	1	1	1	1	1	1	1	1	1	1	1	1	1	1	1	1	1	0	1	1	0	1	0	1	0		0	0	1	0	0	0	0	0	1	1	1	1
LMG-9260	C. hyointestinalis subsp. hyointestinalis	MLRLSILIMLSIFLISCSTTKSNNYKAPRVQSTNSNSSALSNTLPSKQILLTTRDNLGDSSMPLAIINPRGSSLTVWALAEGNWVWGYTLDRSIDFGGARLWQVINLGGDIALIKNVRTGNCLHDEGRGVTHRTCNKNSKNQQWELFAMDNGAVMIRSTASNNCLRTEYGDIVQIDSVFSITMERCTLEPNLDQQWIFIPAPIEASPLLGDK	MKRLVILVALLSASLLFSAIDDFKTATWNMQGSSASSEAKWSVSIRQMFSGDNGLDILAVQEAGSLPRTARATGRVFDFNGTDVNVTEHIWNLGTNLRPSFVFIYYARTDLGANRVNLALVSRNPADEVFLLPPPTTVSRPILGIRLRNDAFFSIHALANGGIDASAIVHSVDNFFRNSQTLMNSNWIVMGDFNREPGELLSSFELELRLRARIITNSAITQVSARRTLDYAVVGNSNRSVVPAPLPPITASTFFSGFRSHLASDHFPITFGRF	MRTILIFISSALFIMLSLSGCVDKEKVVSTTKSNFLVTNESLGFAGPLAPNENRAPDRLDATPKVPSIEKLLKQSNTPSDPFTPLLSLRSLESGMTLIVNFAQRDETFNWNIREVKSFEPNLIKNIQRVDDFKYLEFEYIQFVSSNDIDMCLAIQESGFFGLKNCADDLEKAKFESVFQLIPMSTDSVQIRSLVLGGGECISTFENPNLFPWQRIGIDKCQLMQGFNTNLARLWAIMPENRPAKVLVSVK	.	.	.	.	.	.	1	1	1	1	1	1	1	1	1	1	1	1	1	1	1	0	1	1	0	1	1	0	1	0	1	0		0	0	1	0	0	0	0	0	1	0	1	0
NCTC-11608	C. hyointestinalis subsp. hyointestinalis	MLRLSILIMLSIFLISCSTTKSNNYKAPRVQSTNSNSSALSNTLPSKQILLTTRDNLGDSSMPLAIINPRGSSLTVWALAEGNWVWGYTLDRSIDFGGARLWQVINLGGDIALIKNVRTGNCLHDEGRGVTHRTCNKNSKNQQWELFAMDNGAVMIRSTASNNCLRTEYGDIVQIDSVFSITMERCTLEPNLDQQWIFIPAPIEASPLLGDK	MKRLVILVALLSASLLFSAIDDFKTATWNMQGSSASSEAKWSVSIRQMFSGDNGLDILAVQEAGSLPRTARATGRVFDFNGTDVNVTEHIWNLGTNLRPSFVFIYYARTDLGANRVNLALVSRNPADEVFLLPPPTTVSRPILGIRLRNDAFFSIHALANGGIDASAIVHSVDNFFRNSQTLMNSNWIVMGDFNREPGELLSSFELELRLRARIITNSAITQVSARRTLDYAVVGNSNRSVVPAPLPPITASTFFSGFRSHLASDHFPITFGRF	MRTILIFISSALFIMLSLSGCVDKEKVVSTTKSNFLVTNESLGFAGPLAPNENRAPDRLDATPKVPSIEKLLKQSNTPSDPFTPLLSLRSLESGMTLIVNFAQRDETFNWNIREVKSFEPNLIKNIQRVDDFKYLEFEYIQFVSSNDIDMCLAIQESGFFGLKNCADDLEKAKFESVFQLIPMSTDSVQIRSLVLGGGECISTFENPNLFPWQRIGIDKCQLMQGFNTNLARLWAIMPENRPAKVLVSVK	.	.	.	.	.	.	1	1	1	1	1	1	1	1	1	1	1	1	1	1	1	0	1	1	0	1	1	0	1	0	1	0		0	0	1	0	0	0	0	0	1	0	1	0
CCUG-34538	C. hyointestinalis subsp. lawsonii	MRNLLFLLFISIFFISCAGTKTPYAPLAIDDNSTTNNLKSNLFNRFDLGNNSNNSNSSPLLNLSLSTSLGSKSAPLTIINPKGGSAITVWALAPGNWLWGYTLDNSKDFGAARSWQVINLGDDIVLISNFLTNTCIHDEGSGITHRNCDINNKSQQWHLSAMDNGAIQIKSSASSKCITTDLGSLTQTGSYYSLAMRECNFKPNFNQQWVFIPEAAPTSPLLGYQQ	MKNLLILLFSFISLYANIDDFKTATWNMQGSSASSEAKWSISVAQMFSGANGLDVLAIQEAGTLPATAEPTGREFRAFGTQVVVTEHVWNIGTRLRPDLIFIYYARTDLGGNRVNLALASRRQADEVFLLPPPTTVSRPMIGIRINNDAFFSIHALANGGADASAIVHNIDLFFQSTPTLANTNWIIMGDFNREPVDLLSTFELELRLRTRIITNNAITQISARRTLDYAVVGNSNRAIAPAPLPQISASTFFSGFRTHIASDHFPVTFRRFP	MIKTLKISLIAIISIFITACSGAKPEQPKQNMSFLKLDSSKGFAGDISKAPYETRAPDRIKISDLNDKPNLKSNNLKSNNSNNQDGFDPFTLPLSLRSLDTGMPLVVNLGKSDETFNYNLREIKAFEPTIISEIKRVDSFANLGLEYVQFVSANDINSCLGIDESGFFTLKNCIGDLDRKKFETVFQLIPLLSDAVEIRSLVLGGKECISTFFNPNLEPWQRVGILRCELREGFSVDLPKLWAIMPEIREAAVIQPID	.	.	.	.	.	.	1	1	1	1	1	1	1	1	1	1	1	1	1	1	1	0	1	1	0	1	1	0	1	0	0	0		1	1	0	0	1	0	0	0	0	0	1	0
2463D	C. iguaniorum	MLDNKINFQKGETVKYIIYLLLASLFLVGCSSKPQSINYLAKYGGDPYDQDPLRLGSTPKEPAIQKIPALLIGENKFFKQSIPGFSGSPQSDPVHGPNPQDPDNPFDETKVFYNTPQASDYVSIVSHNDALMTIWALAYGNWVWSYSASASTSFGDARIWKIIIYPKNFIQLQNKLTGTCLSAYQNGVVHYPCDDTNQAQFWQLNQFANGAVQFKNFASGECLATDTTKGSSYYAINAVSCINEGQRSLSQQWIISAPFIEVPPINLPDVGSTPKGF	MKRFIIILIASFSTLLANIEDFSIATWNMQGSSASTESKWNVNIRQLVSGSSAADILLVQEAGSIPVSAVYTGTVVQPVGVGIPIDEFTWNLGTASRPNLVYIYYSRVDVGANRVNLAIVSRRRADEVIVLPPPTVASRPIIGIRLGNDVFFSIHALANGGTDAPAIVENVHRFFIGRPEINWFIGGDFNRDPNSLSRALEARVRDRTNIVFPSGATQNSGGTLDYGVSGNSATTSFVAPAIAAVLMLANMRSQITSDHVPVNFRRF	MKIFIKLLLVISFVIPSFSAEDENVMPLVSLRSLTTGILIAYEDNAPNLIDRNWRLKDVILPFEISKHYPFGNIQFMHPSQTDLCLGLDGAKLTLMKCNNINVGDFRTAFSLLPTTTSAVQIKAVNDLNECLSIGTSTTGTSFSRMGLRSCEFDERFNVRIENLFVLSVPILDSKLVK	.	.	.	.	.	.	1	1	1	1	1	1	1	1	1	1	1	1	1	1	1	1	0	1	1	1	1	0	1	1	1	0		0	0	0	0	0	0	0	0	0	0	0	0
RM11343	C. iguaniorum	.	.	.	.	.	.	.	.	.	1	1	1	1	1	1	1	1	1	1	1	1	1	1	1	1	1	1	1	1	1	0	1	1	1	0		0	1	0	0	0	0	1	1	0	0	0	0
NCTC-13004	C. lanienae	MRNLLFMLFISLIFISCSSSKSPYYPPIMDDNFTHNSLKTPIFNKLDLADPSNPLANTTPSNNQSNSSNQPPQITQPPLLTAPATLGSSPSLGSKSTPLTIINPKGGSAITVWALAPGNWLWGYTLDNSKEFGRARSWQVLNLGNDIALIINFLTNTCIHDEGGGITHRNCDINNKSQQWQLSAMDNGAIQIKSSASSKCITTDLGSLTQTGSYYSLAMRECNFKPNFNQQWVFIPEAAPTSPLLGYQQ	MKNILIILLFSFISLYANIDDFKTATWNMQGSSASSEAKWSISIAQMFSGANGIDVLAIQEAGTLPATAEPTGREFRAFGTSVVVTEHVWNIGTRLRPDLIFIYYARTDLGGNRVNLALASRRQADEVFLRPPPTTASRPMLGIRINNDAFFSIHALANGGADASAIVHNIDLFFQSTPTLANTNWIIMGDFNREPVDLLSTFELELRLRTRIVTNNAITQISARRTLDYAVVGNSNRAIAPAPLPPISASTFFSGFRTHIASDHFPVTFRRFP	MKIAIKISLISLISIFIISCSGAKIDQPKQDMSFLKLDSSKGFAGDISKAPDETKAPDRAPLLNDKIKTPILTSSNNQDGFDPFTLPLSLRSLDTGMPLVVNLGKSDETFNYNLREVKAFEPTIIDEIKRVDSFAHLSLEYVQFVSANDINSCLGIDESGFFALKNCIGDLDRKKFETVFQLIPLLSDAVEIRSLVLGGKECISTFFNPNLEPWQRVGILRCELREGFSVDLAKLWAIMPEIKQAAIIQPVD	MRNLLFMLFISLIFISCSSSKSPYYPPIMDDNFTHNSLKTPIFNKLDLADPSNPLANTTPSNNQSNSSNQPPQITQPPLLTAPATLGSSPSLGSKSTPLTIINPKGGSAITVWALAPGNWLWGYTLDNSKEFGRARSWQVLNLGNDIALIINFLTNTCIHDEGGGITHRNCDINNKSQQWQLSAMDNGAIQIKSSASSKCITTDLGSLTQTGSYYSLAMRECNFKPNFNQQWVFIPEAAPTSPLLGYQQ	MKNILIILLFSFISLYANIDDFKTATWNMQGSSASSEAKWSISIAQMFSGANGIDVLAIQEAGTLPATAEPTGREFRAFGTSVVVTEHVWNIGTRLRPDLIFIYYARTDLGGNRVNLALASRRQADEVFLRPPPTTASRPMLGIRINNDAFFSIHALANGGADASAIVHNIDLFFQSTPTLANTNWIIMGDFNREPVDLLSTFELELRLRTRIVTNNAITQISARRTLDYAVVGNSNRAIAPAPLPPISASTFFSGFRTHIASDHFPVTFRRFP	MKIAIKISLISLISIFIISCSGAKIDQPKQDMSFLKLDSSKGFAGDISKAPDETKAPDRIKISDLNDKPNLKSNNSNNQDGFDPFTLPLSLRSLDTGMPLVVNLGKSDETFNYNLREVKAFEPTIIDDIKRVDSFANLGLEYVQFVSANDINECLGIDESGFFALKNCIGDLDRKKFETVFQLIPLLSDAVEIRSLVLGGKECISTFFNPNLEPWQRVGINRCELREGFSVDLAKLWAIMPEIKQAAIIQPVD	.	.	.	1	1	1	1	1	1	1	1	1	1	1	1	1	0	1	1	1	0	1	0	1	0	0	0	1	1		0	1	1	0	1	1	1	0	1	0	1	0
P0006	C. lanienae	MRNLLSLLFISLIFISCSSSKAPYSLPIMDDNFTRNSLKTPILNKFDLADPSNPLANTNSSNNQSNSSSQPPQITQPPLLTAPAALGSSPSLGSKSTPLTIINPKGGSAITVWALAPGNWLWGYTLDNSKEFGRARSWQVLNLGNDIALIINFLTNTCIHDEGGGITHRNCDINNKSQQWQLSAMDNGAIQIKSSASGKCITTDLGSLTQTGSYYSLAMRECNFKPNFNQQWVFIPEAAPTSPLLGYQQ	MKNILIILLFSFISLYANIDDFKTATWNMQGSSASSEAKWSISIAQMFSGANGIDVLAIQEAGTLPATAEPTGREFRAFGTQVVVTEHVWNIGTRLRPDLIFIYYARTDLGGNRVNLALASRRQADEVFLRPPPTTASRPMLGIRINNDAFFSIHALANGGADASAIVHNIDLFFQSTPTLANTNWIIMGDFNREPVDLLSSFELELRLRTRIVTNNAITQISARRTLDYAVVGNSNRAIAPAPLPPISASTFFSGFRTHIASDHFPVTFRRFP	MKIAIKISLISIISIFIISCSGAKIDQPKQDMSFLKLDSSKGFAGDISKAPDETKAPDRIKISDLNDKPNLNSNNSNNSNNQDGFDPFTLPLSLRSLDTGMPLVVNLGKSDETFNYNLREVKAFEPTIIDEIKRVDSFANLGLEYVQFVSANDINECLGIDESGFFTLKNCIGDLDRKKFETVFQLIPLLSDAVEIRSLVLGGKECISTFFNPNLEPWQRVGINRCELREGFSVDLPKLWAIMPEIKQAVIIQPVD	.	.	.	.	.	.	1	1	1	1	1	1	1	1	1	1	1	1	1	0	1	1	1	0	1	0	1	0	0	0	1	0		1	1	1	0	0	0	0	0	1	0	1	0
P0007	C. lanienae	MRNLLSLLFISLIFISCSSSKAPYSLPIMDDNFTRNSLKTPILNKFDLADPSNPLANTNSSNNQSNSSSQPPQITQPPLLTAPAALGSSPSLGSKSTPLTIINPKGGSAITVWALAPGNWLWGYTLDNSKEFGRARSWQVLNLGNDIALIINFLTNTCIHDEGGGITHRNCDINNKSQQWQLSAMDNGAIQIKSSASGKCITTDLGSLTQTGSYYSLAMRECNFKPNFNQQWVFIPEAAPTSPLLGYQQ	MKNILIILLFSFISLYANIDDFKTATWNMQGSSASSEAKWSISIAQMFSGANGIDVLAIQEAGTLPATAEPTGREFRAFGTQVVVTEHVWNIGTRLRPDLIFIYYARTDLGGNRVNLALASRRQADEVFLRPPPTTASRPMLGIRINNDAFFSIHALANGGADASAIVHNIDLFFQSTPTLANTNWIIMGDFNREPVDLLSSFELELRLRTRIVTNNAITQISARRTLDYAVVGNSNRAIAPAPLPPISASTFFSGFRTHIASDHFPVTFRRFP	MKIAIKISLISIISIFIISCSGAKIDQPKQDMSFLKLDSSKGFAGDISKAPDETKAPDRIKISDLNDKPNLNSNNSNNSNNQDGFDPFTLPLSLRSLDTGMPLVVNLGKSDETFNYNLREVKAFEPTIIDEIKRVDSFANLGLEYVQFVSANDINECLGIDESGFFTLKNCIGDLDRKKFETVFQLIPLLSDAVEIRSLVLGGKECISTFFNPNLEPWQRVGINRCELREGFSVDLPKLWAIMPEIKQAVIIQPVD	.	.	.	.	.	.	1	1	1	1	1	1	1	1	1	1	1	1	1	0	1	1	1	0	1	0	1	0	0	0	1	0		1	1	1	0	0	0	0	0	1	0	1	0
P0018	C. lanienae	MGGSAITVWALAPGNWLWGYTLDNSKEFGRARSWQVLNLGNDIALIINFLTNTCIHDEGGGITHRNCDINNRSQQWQLSAMDNGAIQIKSSASSKCITTDLGSLTQTGSYYSLAMRECNFKPNFNQQWVFIPEAAPTSPLLGYQQ	MKNILIILLFSFISLYANIDDFKTATWNMQGSSASSEAKWSISIAQMFSGANGIDVLAIQEAGTLPATAEPTGREFRAFGTQVVVTEHVWNIGTRLRPDLIFIYYARTDLGGNRVNLALASRRQADEVFLRPPPTTASRPMLGIRINNDAFFSIHALANGGADASAIVHNIDLFFQSTPTLANTNWIIMGDFNREPVDLLSTFELELRLRTRIITNNAITQISARRTLDYAVVGNSNRAIAPAPLPPISASTFFSGFRTHIASDHFPVTFRRFP	MKIAIKISLISIVSIFIIGCSGAKVEQPKQDMSFLKLDSSKGFAGDISKAPDETKAPDRAPLLKDEKTQTPILTSSNNQDGFDPFTLPLSLRSLDTGMPLVVNLGKSDETFNYNLREVKAFEPTIISEIKRVDSFANLGLEYVQFVSANDINECLGIDESGFFTLKNCIGDLDRKKFETVFQLIPLLSDAVEIRSLVLGGKECISTFFNPNLEPWQRVGILRCELREGFSVDLAKLWAIMPEIKQAAIIQPVD	MRNLLSLLFISLIFISCSSSKAPYSPPIMDDDSPFRNSLKTPILNKFDLADPSNPLANTNSSNNQSNSSSQPPQITQPPLLTAPAALGSSPSLGSKSTPLTIINPMGGSAITVWALAPGNWLWGYTLDNSKEFGRARSWQVLNLGNDIALIINFLTNTCIHDEGGGITHRNCDINNRSQQWQLSAMDNGAIQIKSSASNKCITTDLGSLTQTGSYYSLAMRECNFKPNFNQQWVFISEAAPTSPLLGYQQ	MKNILIILLFSFISLYANIDDFKTATWNMQGSSASSEAKWSISIAQMFSGANGIDVLAIQEAGTLPATAEPTGREFRAFGTQVVVTEHVWNIGTRLRPDLIFIYYARTDLGGNRVNLAIASRRQADEVFLRPPPTTASRPMLGIRINNDAFFSIHALANGGADASAIVHNIDLFFQSTPTLANTNWIIMGDFNREPVDLLSSFELELRLRTRIITNNAITQISARRTLDYAVVGNSNRAIAPAPLPPISASTFFSGFRTHIASDHFPVTFRRFP	MKIAIKISLISMISIFIISCSGAKIDQPKQDMSFLKLDSSKGFAGDISKAPDETKAPDRAPLLKDEKEQRPILTSSNNQDGFDPFTLPLSLRSLDTGMPLVVNLGKSDETFNYNLREVKAFEPTIISEIKRVDSFANLGLEYVQFVSANDINECLGIDESGFFTLKNCIGDLDRKKFETVFQLIPLLSDAVEIRSLVLGGKECISTFFNPNLEPWQRVGINRCELREGFSVDLPKIWAIMPEIKQAAIIQPVD	.	.	.	1	1	1	1	1	1	1	1	1	1	1	1	1	0	1	1	1	0	1	0	1	0	0	0	1	0		0	1	1	0	1	0	0	0	1	0	1	0
P0027	C. lanienae	MRNLLSLLFISLIFISCSSSKAPYSLPIMDDNFTRNSLKTPILNKFDLADPSNPLANTNSSNNQSNSSSQPPQITQPPLLTAPAALGSSPSLGSKSTPLTIINPMGGSAITVWALAPGNWLWGYTLDNSKEFGRARSWQVLNLGNDIALIINFLTNTCIHDEGGGITHRNCDINNKSQQWQLSAMDNGAIQIKSSASGKCITTDLGSLTQTGSYYSLAMRECNFKPNFNQQWVFIPEAAPTSPLLGYQQ	MKNILIILLFSFISLYANIDDFKTATWNMQGSSASSEAKWSISIAQMFSGANGIDVLAIQEAGTLPTTAQPTGREFRAFGTSVVVTEHVWNIGTRLRPDLIFIYYARTDLGGNRVNLALASRRQADEVFLRPPPTTASRPMLGIRIDNDAFFSIHALANGGADASAIVHNIDLFFQSTPTLANTNWIIMGDFNREPVDLLSSFELELRLRTRIVTNNAITQISARRTLDYAVVGNSNRAIAPAPLPPISASTFFSGFRTHIASDHFPVTFRRFP	MKIAIKISLISLISIFIISCSGAKPDISFLKLDSSKGFAGDISKAPDETKAPDRAPLLKDEKEQRPILTSSNNQDGFDPFTLPLSLRSLDTGMPLVVNLGKSDETFNYNLREVKAFEPTIIDEIKRVDSFANLGLEYVQFVSANDINECLGIDESGFFTLKNCIGDLDRKRFETVFQLIPLLSDAVEIRSLVLGGKECISTFFNPNLEPWQRVGINRCELREGFSVDLPKLWAIMPEIKQAAIIQPVD	.	.	.	.	.	.	1	0	1	1	1	1	1	1	1	1	1	1	1	0	1	1	1	0	1	0	1	0	0	0	1	0		0	1	1	0	1	0	1	0	1	0	1	0
P0034	C. lanienae	MRNLLSLLFISLIFISCSSSKSPYSLPIIDDDSPFRNSLKTPILNKFDLADPSNPLANTNSSNNQSNSSNQPPQITQPPLLTAPAALGSSPSLGSKSTPLTIINPMGGSAITVWALAPDNWLWGYTLDNSKEFGRARSWQVLNLGNDIALIINFLTNTCIHDEGGGITHRNCDINNKSQQWQLSAMDNGAIQIKSSASSKCITTDLGSLTQTGSYYSLAMRECNFKPNFNQQWVFIPEAAPTSPLLGYQQ	MKNILIILLFSFISLYANIDDFKTATWNMQGSSASSEAKWSISIAQMFSGANGIDVLAIQEAGTLPATAEPTGREFRAFGTSVVVTEHVWNIGTRLRPDLIFIYYARTDLGGNRVNLALASRRQADEVFLRPPPTTASRPMLGIRINNDAFFSIHALANGGADASAIVHNIDLFFQSTPTLANTNWIIMGDFNREPVDLLSSFELELRLRTRIVTNNAITQISARRTLDYAVVGNSNRAIAPAPLPPISASTFFSGFRTHIASDHFPVTFRRFP	MKIAIKISLISIISIFIISCSGAKIDQPKQDMSFLKLDSSKGFAGDISKAPDETKAPDRIKISDLNDKPNLKSNNSNNSNNQDGFDPFTLPLSLRSLDTGMPLVVNLGKSDETFNYNLREVKAFEPTIIDDIKRVDSFANLGLEYVQFVSANDINECLGIDESGFFTLKNCIGDLDRKRFETVFQLIPLLSDAVEIRSLVLGGKECISTFFNPNLEPWQRVGINRCELREGFSVDLPKLWAIMPEIKQAVIIQPVD	.	.	.	.	.	.	1	1	1	1	1	1	1	1	1	1	1	1	1	0	1	1	1	0	0	0	1	0	0	0	1	0		0	1	1	0	1	0	0	0	1	0	1	0
P0084	C. lanienae	MGGSAITVWALAPGNWLWGYTLDNSKEFGRARSWQVLNLGNDIALIINFLTNTCIHDEGGGITHRNCDINNKSQQWQLSAMDNGAIQIKSSASSKCITTDLGSLTQTGSYYSLAMRECNFKPNFNQQWVFIPEAAPTSPLLGYQQ	MKNILIILLFSFISLYANIDDFKTATWNMQGSSASSEAKWSISIAQMFSGANGIDVLAIQEAGTLPATAEPTGREFRAFGTQVVVTEHVWNIGTRLRPDLIFIYYARTDLGGNRVNLALASRRQADEVFLRPPPTTASRPMLGIRINNDAFFSIHALANGGADASAIVHNIDLFFQSTPTLANTNWIIMGDFNREPVDLLSTFELELRLRTRIITNNAITQISARRTLDYAVVGNSNRAIAPAPLPPISASTFFSGFRTHIASDHFPVTFRRFP	MKIAIKISLISIVSIFIIGCSGAKVEQPKQDMSFLKLDSSKGFAGDISKAPDETKAPDRAPLLKDEKTQTPILTSSNNQDGFDPFTLPLSLRSLDTGMPLVVNLGKSDETFNYNLREVKAFEPTIIDEIKRVDSFANLGLEYVQFVSANDINECLGIDESGFFTLKNCIGDLDRKKFETVFQLIPLLSDAVEIRSLVLGGKECISTFFNPNLEPWQRVGILRCELREGFSVDLAKLWAIMPEIKQAAIIQPVD	MRNLLSLLFISLIFISCSSSKAPYSLPIIDDDSPFRNSLKTPILNKFDLADPSNPLANTNSSNNQSNSSSQPPQITQPPLLTAPAALGSSPSLGSKSTPLTIINPMGGSAITVWALAPGNWLWGYTLDNSKEFGRARSWQVLNLGNDIALIINFLTNTCIHDEGGGITHRNCDINNRSQQWQLSAMDNGAIQIKSSASNKCITTDLGSLTQTGSYYSLAMRECNFKPNFNQQWVFISEAAPTSPLLGYQQ	MKNILIILLFSFISLYANIDDFKTATWNMQGSSASSEAKWSISIAQMFSGANGIDVLAIQEAGTLPATAEPTGREFRAFGTQVVVTEHVWNIGTRLRPDLIFIYYARTDLGGNRVNLAIASRRQADEVFLRPPPTTASRPMLGIRINNDAFFSIHALANGGADASAIVHNIDLFFQSTPTLANTNWIIMGDFNREPVDLLSSFELELRLRTRIITNNAITQISARRTLDYAVVGNSNRAIAPAPLPPISASTFFSGFRTHIASDHFPVTFRRFP	MKIAIKISLISMISIFIISCSGAKIDQPKQDMSFLKLDSSKGFAGDISKAPDETKAPDRAPLLKDEKEQRPILTSSNNQDGFDPFTLPLSLRSLDTGMPLVVNLGKSDETFNYNLREVKAFEPTIIDEIKRVDSFANLGLEYVQFVSANDINECLGIDESGFFTLKNCIGDLDRKKFETVFQLIPLLSDAVEIRSLVLGGKECISTFFNPNLEPWQRVGINRCELREGFSVDLPKIWAIMPEIKQAAIIQPVD	.	.	.	1	1	1	1	1	1	1	1	1	1	1	1	1	0	1	1	1	0	1	0	1	0	0	0	1	0		0	1	1	0	1	0	0	0	1	0	1	0
P0086	C. lanienae	MRNLLFLLFISLIFISCSSNKTPYSPSIIDDNFTHNSLKTPILNKFDLTNLNNPTNQTNTTPSNNQPNSANQPPQITLSSSQTNSTLGSSPFSGAKSTPLTIINPMGGSAITVWALAPGNWLWGYTLDNSKEFGRARSWQVLNLGNDIALIINFLTNTCIHDEGGGITHRNCDINNKSQQWQLSAMDNGAIQIKSSASNKCITTDLGSLTQTGSYYSLAMRECNFKPNFNQQWVFIPEAAPTSPLLGYQQ	MKNILIILLFSFISLYANIDDFKTATWNMQGSSASSEAKWSISVAQMFSGANGIDVLAIQEAGTLPATAEPTGREFRAFGTSVVVTEHVWNIGTKLRPDLIFIYYARTDLGGNRVNLALASRRQADEVFLRPPPTTASRPMLGIRINNDAYFSIHALANGGADASAIVHNIDLFFQSTPTLANTNWIIMGDFNREPVDLLSSFELELRLRTRIVTNNAITQISARRTLDYAVVGNSNRAIAPAPLPPISASTFFSGFRTHIASDHFPVTFRRFP	MKIAIKISLISIISIFIISCSGAKIDQPKQDMRFLKLDSSKGFAGDISKAPDETKAPDRIKISDLNDKPNLKSNNSNNSNNQDGFDPFTLPLSLRSLDTGMPLVVNLGKSDETFNYNLREVKAFEPTIIDDIKRVDSFANLGLEYVQFVSANDINECLGIDESGFFTLKNCIGDLDRKKFETVFQLIPLLSDAVEIRSLVLGGKECISTFFNPNLEPWQRVGILRCELREGFSVDLPKLWAIMPEIKQAAIIQPVD	.	.	.	.	.	.	1	1	1	1	1	1	1	1	1	1	1	1	1	0	1	1	1	0	1	0	1	0	0	0	1	0		0	1	1	0	0	0	1	0	1	0	1	0
P0099	C. lanienae	MRNLLFLLFISLIFISCSSNKTPYSPSIIDDNFTHNSLKTPILNKFDLTNLNNPTNQTNTTPSNNQPNSANQPPQITLSSSQTNSTLGSSPFSGAKSTPLTIINPMGGSAITVWALAPGNWLWGYTLDNSKEFGRARSWQVLNLGNDIALIINFLTNTCIHDEGGGITHRNCDINNKSQQWQLSAMDNGAIQIKSSASNKCITTDLGSLTQTGSYYSLAMRECNFKPNFNQQWVFIPEAAPTSPLLGYQQ	MKNILIILLFSFISLYANIDDFKTATWNMQGSSASSEAKWSISVAQMFSGANGIDVLAIQEAGTLPATAEPTGREFRAFGTSVVVTEHVWNIGTKLRPDLIFIYYARTDLGGNRVNLALASRRQADEVFLRPPPTTASRPMLGIRINNDAFFSIHALANGGADASAIVHNIDLFFQSTPTLANTNWIIMGDFNREPVDLLSSFELELRLRTRIITNNAITQISARRTLDYAVVGNSNRAIAPAPLPPISASTFFSGFRTHIASDHFPVTFRRFP	MKIAIKISLISIISIFIISCSGAKIDQPKQDMRFLKLDSSKGFAGDISKAPDETKAPDRIKISDLNDKPNLKSNNSNNSNNQDGFDPFTLPLSLRSLDTGMPLVVNLGKSDETFNYNLREVKAFEPTIIDDIKRVDSFANLGLEYVQFVSANDINECLGIDESGFFTLKNCIGDLDRKKFETVFQLIPLLSDAVEIRSLVLGGKECISTFFNPNLEPWQRVGILRCELREGFSVDLPKLWAIMPEIKQAAIIQPVD	.	.	.	.	.	.	1	1	1	1	1	1	1	1	1	1	1	1	1	0	1	1	1	0	1	0	1	0	0	0	1	0		0	1	1	0	0	0	0	0	1	0	1	0
P0100	C. lanienae	MRNLLSLLFISLIFISCSSSKSPYSLPIIDDDSPFRNSLKTPILNKFDLADPSNPLANTNSSNNQSNSSNQPPQITQPPLLTAPAALGSSPSLGSKSTPLTIINPMGGSAITVWALAPGNWLWGYTLDNSKEFGRARSWQVLNLGNDIALIINFLTNTCIHDEGGGITHRNCDINNKSQQWQLSAMDNGAIQIKSSASSKCITTDLGSLTQTGSYYSLAMRECNFKPNFNQQWVFIPEAAPTSPLLGYQQ	MKNILIILLFSFISLYANIDDFKTATWNMQGSSASSEAKWSISIAQMFSGANGIDVLAIQEAGTLPATAEPTGREFRAFGTSVVVTEHVWNIGTRLRPDLIFIYYARTDLGGNRVNLALASRRQADEVFLRPPPTTASRPMLGIRINNDAFFSIHALANGGADASAIVHNIDLFFQSTPTLANTNWIIMGDFNREPVDLLSSFELELRLRTRIVTNNAITQISARRTLDYAVVGNSNRAIAPAPLPPISASTFFSGFRTHIASDHFPVTFRRFP	MKIAIKISLISIISIFIISCSGAKIDQPKQDMSFLKLDSSKGFAGDISKAPDETKAPDRIKISDLNDKPNLKSNNSNNSNNQDGFDPFTLPLSLRSLDTGMPLVVNLGKSDETFNYNLREVKAFEPTIIDDIKRVDSFANLGLEYVQFVSANDINECLGIDESGFFTLKNCIGDLDRKRFETVFQLIPLLSDAVEIRSLVLGGKECISTFFNPNLEPWQRVGINRCELREGFSVDLPKLWAIMPEIKQAVIIQPVD	.	.	.	.	.	.	1	1	1	1	1	1	1	1	1	1	1	1	1	0	1	1	1	0	0	0	1	0	0	0	1	0		0	1	1	0	1	0	0	0	1	0	1	0
P0101	C. lanienae	MRNLLFMLFISLIFISCSSSKTPYSPSIIDDNFTHNSLKTPILNKFDLADPSNPLANTIPSNSQSNSSNQPPLLTAPATLGSSPSLGSKSTPLTIINPMGGSAITVWALAPGNWLWGYTLDNSKDFGAARSWQVINLGDDIVLISNFLTNTCIHDEGSGITHRNCDINNKSQQWHLSAMDNGAIQIKSSASNKCITTDLGSLTQTGSYYSLAMRECNFKPNFNQQWVFIPEAAPTSPLLGYQQ	MKNILIILLFSFISLYANIDDFKTATWNMQGSSASSEAKWSISVAQMFSGANGLDVLAIQEAGTLPATAEPTGREFRAFGTSVVVTEHVWNIGTRLRPDLIFIYYARTDLGGNRVNLALASRRQADEVFLRPPPTTASRPMLGIRINNDAFFSIHALANGGADASAIVHNIDLFFQSTPTLANTNWIIMGDFNREPVDLLSTFELELRLRTRIVTNNAITQISARRTLDYAVVGNSNRAIAPAPLPPISASTFFSGFRTHIASDHFPVTFRRFP	MKIAIKISLISIISIFIISCSGAKIDQPKQDMSFLKLDSSKGFAGDISKAPDETKAPDRAPLLKDEKTQTPILTSSNNQDGFDPFTLPLSLRSLDTGMPLVVNLGKSDETFNYNLREVKAFEPTIIDEIKRVDSFANLGLEYVQFVSANDINSCLGIDESGFFTLKNCIGDLDRKRFETVFQLIPLLSDAVEIRSLVLGGKECISTFFNPNLEPWQRVGINRCELREGFSVDLAKLWAIMPEIKQAAIIQPVD	.	.	.	.	.	.	1	1	1	1	1	1	1	1	1	1	1	1	1	0	1	1	1	0	1	0	1	0	0	0	1	0		0	1	1	0	1	0	0	0	1	0	1	0
P0102	C. lanienae	MRNLLFLLFISLIFISCSSSKAPYSPSIIDDNFTHNSLKTPILNKFDLADPSNPLANTNSSNNQSNSSNQPPQITQPPLLTAPAALGSSPSLGSKSTPLTIINPMGGSAITVWALAPGNWLWGYTLDNSKEFGRARSWQVLNLGNDIALIINFLTNTCIHDEGGGITHRNCDINNKSQQWQLSAMDNGAIQIKSSASSKCITTDLGSLTQTGSYYSLAMRECNFKPNFNQQWVFIPEAAPTSPLLGYQQ	MGDFNREPVDLLSTFELELRLRTRIITNNAITQISARRTLDYAVVGNSNRAIAPAPLPPISASTFFSGFRTHIASDHFPVTFRRFP	MKIAIKISLISLISIFIIGCSGAKVDQPKQDMSFLKLDSSKGFAGDISKAPDETKAPDRAPLLKDEKEQRPILTSSNNQDGFDPFTLPLSLRSLDTGMPLVVNLGKSDETFNYNLREVKAFEPTIIDEIKRVDSFANLGLEYIQFVSANDINSCLGIDESGFFALKNCIGDLDRKKFETVFQLIPLLSDAVEIRSLVLGGKECISTFFNPNLEPWQRVGINRCELREGFSVDLPKLWAIMPEIKQAAIIQPVD	.	.	.	.	.	.	1	0	1	1	1	1	1	1	1	1	1	1	1	0	1	1	1	0	1	0	1	0	0	0	1	0		0	1	1	0	0	0	1	0	1	0	1	0
P0104	C. lanienae	MRNLLFMLFISLIFISCSSSKSPYSLPIIDDDSPFRNSLKTPILNKLDLADPSNPLANTNSSNNQSNSSNQPPQITQPPLLTAPATLGSSPSLGSKSTPLTIINPMGGSAITVWALAPGNWLWGYTLDNSKEFGRARSWQVLNLGNDIALIINFLTNTCIHDEGGGITHRNCDINNKSQQWQLSAMDNGAIQIKSSASSKCITTDLGSLTQTGSYYSLAMRECNFKPNFNQQWVFIPEAAPTSPLLGYQQ	MKNILIILLFSFISLYANIDDFKTATWNMQGSSASSEAKWSISVAQMFSGANGLDVLAIQEAGTLPATAQPTGREFRAFGTQVVVTEHVWNIGTRLRPDLIFIYYARTDLGGNRVNLALASRRQADEVFLRPPPTTASRPMLGIRINNDAFFSIHALANGGADASAIVHNIDLFFQSTPTLANTNWIIMGDFNREPVDLLSSFELELRLRTRIVTNNAITQISARRTLDYAVVGNSNRAIAPAPLPPISASTFFSGFRTHIASDHFPVTFRRFP	MKIAIKISLISLISIFIIGCSGAKPDMSFLKLDSSKGFAGDISKAPDETKAPDRIKISDLNDKPNLKSNNSNNQDGFDPFTLPLSLRSLDTGMPLVVNLGKSDETFNYNLREVKAFEPTIIDEIKRVDSFANLGLEYVQFVSANDINECLGIDESGFFTLKNCIGDLDRKRFETVFQLIPLLSDAVEIRSLVLGGKECISTFFNPNLEPWQRVGINRCELREGFSVDLAKLWAIMPKIKQAAIIQPVD	.	.	.	.	.	.	1	1	1	1	1	1	1	1	1	1	1	1	1	0	1	1	1	0	1	0	1	0	0	0	1	0		0	1	1	0	0	0	0	0	1	0	1	0
P0121	C. lanienae	MRNLLFLLFISLIFISCSSSKSPYSLPIIDDDSPFRNSLKTPILNKFDLADPSNPLANTNSSNNQPNSANQPLQITQPPLLTAPAALGSSTSLGSKSTPLTIINPKGGSAITVWALAPGNWLWGYTLDNSKEFGRARSWQVLNLGNDIALIINFLTNTCIHDEGGGITHRNCDINNKSQQWQLSAMDNGAIQIKSSASNKCITTDLGSLTQTGSYYSLAMRECNFKPNFNQQWVFIPEAAPTSPLLGYQQ	MKNILIILLFSFISLYANIDDFKTATWNMQGSSASSEAKWSISIAQMFSGANGIDVLAIQEAGTLPATAEPTGREFRAFGTSVVVTEHVWNIGTRLRPDLIFIYYARTDLGGNRVNLALASRRQADEVFLRPPPTTASRPMLGIRINNDAFFSIHALANGGADASAIVHNIDLFFQSTPTLANTNWIIMGDFNREPVDLLSSFELELRLRTRIITNNAITQISARRTLDYAVVGNSNRAIAPAPLPPISASTFFSGFRTHIASDHFPVTFRRFP	MKIAIKISLISIISIFIISCSGAKVEQPKQDMSFLKLDSSKGFAGDISKAPDETKAPDRIKISDLNDKPNLKSNNSNNQDGFDPFTLPLSLRSLDTGMPLVVNLGKSDETFNYNLREIKAFEPTIIDEIKRVDSFANLGLEYVQFVSANDINECLGIDESGFFTLKNCIGDLDRKRFETVFQLIPLLSDAVEIRSLVLGGKECISTFFNPNLEPWQRVGINRCELREGFSVDLAKLWAIMPEIKQAAIIQPVD	.	.	.	.	.	.	1	1	1	1	1	1	1	1	1	1	1	1	1	0	1	1	1	0	1	0	1	0	0	1	1	0		1	1	1	0	0	0	0	0	1	0	1	0
P0129	C. lanienae	MRNLLFMLFISLIFISCSSSKSPYSLPIIDDDSPFRNSLKTPILNKFDLADPSNPLANTNSSNSQSNSSSQPPQITQPPLLTAPDALGSSPSLGSKSTPLTIINPKGGSAITVWALAPGNWLWGYTLDNSKEFGRARSWQVLNLGNDIALIINFLTNTCIHDEGGGITHRNCDINNKSQQWQLSAMDNGAIQIKSSASNKCITTDLGSLTQTGSFYSLAMRECNFKPNFNQQWVFIPEAAPTSPLLGYQQ	MKNILIILLFSFISLYANIDDFKTATWNMQGSSASSEAKWSISIAQMFSGANGIDVLAIQEAGTLPATAQPTGREFRAFGTQVVVTEHVWNIGTRLRPDLIFIYYARTDLGGNRVNLAIASRRQADEVFLRPPPTTASRPMLGIRINNDAFFSIHALANGGADASAIVHNIDLFFQSTPTLANTNWIIMGDFNREPVDLLSTFELELRLRTRIITNNAITQISARRTLDYAVVGNSNRAIAPAPLPPISASTFFSGFRTHIASDHFPVTFRRFP	MKIAIKISLISLISIFIISCSGAKIDQPKQDMSFLKLDSSKGFAGDISKAPDETKAPDRIKISDLNDKPNLKLNNSNNQDGFDPFTLPLSLRSLDTGMPLVVNLGKSDETFNYNLREVKAFEPTIIDDIKRVDSFANLGLEYVQFVSANDINECLGIDESGFFTLKNCIGDLDRKRFETVFQLIPLLSDAVEIRSLVLGGKECISTFFNPNLEPWQRVGINRCELREGFSVDLAKLWAIMPEIKQAAIIQPVD	.	.	.	.	.	.	1	1	1	1	1	1	1	1	1	1	1	1	1	0	1	1	1	0	1	0	1	0	0	0	1	0		0	1	1	0	0	0	0	0	1	0	1	0
P147	C. lanienae	MRNLLFLLFISLIFISCSSSKSPYSLPIIDDDSPFRNSLKTPILNKFDLADPSNPLANTNSSNNQPNSANQPLQITQPPLLTAPAALGSSTSLGSKSTPLTIINPKGGSAITVWALAPGNWLWGYTLDNSKEFGRARSWQVLNLGNDIALIINFLTNTCIHDEGGGITHRNCDINNKSQQWQLSAMDNGAIQIKSSASNKCITTDLGSLTQTGSYYSLAMRECNFKPNFNQQWVFIPEAAPTSPLLGYQQ	MKNILIILLFSFISLYANIDDFKTATWNMQGSSASSEAKWSISIAQMFSGANGIDVLAIQEAGTLPATAEPTGREFRAFGTSVVVTEHVWNIGTRLRPDLIFIYYARTDLGGNRVNLALASRRQADEVFLRPPPTTASRPMLGIRINNDAFFSIHALANGGADASAIVHNIDLFFQSTPTLANTNWIIMGDFNREPVDLLSSFELELRLRTRIITNNAITQISARRTLDYAVVGNSNRAIAPAPLPPISASTFFSGFRTHIASDHFPVTFRRFP	MKIAIKISLISIISIFIISCSGAKVEQPKQDMSFLKLDSSKGFAGDISKAPDETKAPDRIKISDLNDKPNLKSNNSNNQDGFDPFTLPLSLRSLDTGMPLVVNLGKSDETFNYNLREIKAFEPTIIDEIKRVDSFANLGLEYVQFVSANDINECLGIDESGFFTLKNCIGDLDRKRFETVFQLIPLLSDAVEIRSLVLGGKECISTFFNPNLEPWQRVGINRCELREGFSVDLAKLWAIMPEIKQAVIIQPVD	.	.	.	.	.	.	1	1	1	1	1	1	1	1	1	1	1	1	1	0	1	1	1	0	1	0	1	0	0	1	1	0		1	1	1	0	0	0	0	0	1	0	1	0
P154	C. lanienae	MGGSAITVWALAPGNWLWGYTLDNSKEFGRARSWQVLNLGNDIALIINFLTNTCIHDEGGGITHRNCDINNKSQQWQLSAMDNGAIQIKSSASSKCITTDLGSLTQTGSYYSLAMRECNFKPNFNQQWVFIPEAAPTSPLLGYQQ	MKNILIILLFSFISLYANIDDFKTATWNMQGSSASSEAKWSISIAQMFSGANGIDVLAIQEAGTLPATAEPTGREFRAFGTSVVVTEHVWNIGTRLRPDLIFIYYARTDLGGNRVNLALASRRQADEVFLRPPPTTASRPMLGIRINNDAFFSIHALANGGADASAIVHNIDLFFQSTPTLANTNWIIMGDFNREPVDLLSTFELELRLRTRIITNNAITQISARRTLDYAVVGNSNRAIAPAPLPQISASTFFSGFRTHIASDHFPVTFRRFP	MKIAIKISLISLISIFIISCSGAKIDQPKQDMSFLKLDSSKGFAGDISKAPDETKAPDRIKISDLNDKPNLKSNNSNNSNNQDGFDPFTLPLSLRSLDTGMSLVVNLGKSDETFNYNLREIKAFEPTIIDEIKRVDSFANLGLEYVQFVSANDINECLGIDESGFFTLKNCIGDLDRKKFETVFQLIPLLSDAVEIRSLVLGGKECISTFFNPNLEPWQRVGINRCELREGFSVDLAKLWAIMPEIKQAAIIQPVD	.	.	.	.	.	.	1	1	1	1	1	1	1	1	1	1	1	1	1	0	1	1	1	0	1	0	1	0	0	0	1	0		0	1	1	0	0	0	0	0	1	0	1	0
P158	C. lanienae	MRNLLFLLFISLIFISCSSSKAPYSLPIIDDDSPFRNSLKTPILNKFDLVDPSNPLANTNSSNSQSNSSSQPPQITQPPLLTAPDALGSSPSLGSKSTPLTIINPMGGSAITVWALAPGNWLWGYTLDNSKEFGRARSWQVLNLGNDIALIINFLTNTCIHDEGGGITHRNCDINNRSQQWQLSAMDNGAIQIKSSASNKCITTDLGSLAQTGSYYSLAMRECNFKPNFNQQWVFIPEAAPTSPLLGYQQ	MKNILILLFSFISLYANIDDFKTATWNMQGSSASSEAKWSISIAQMFSGANGIDVLAIQEAGTLPATAEPTGREFRAFGTQVVVTEHVWNIGTRLRPDLIFIYYARTDLGGNRVNLAIASRRQADEVFLRPPPTTASRPMLGIRIDNDAFFSIHALANGGADASAIVHNIDLFFQSTPTLANTNWIIMGDFNREPVDLLSSFELELRLRTRIITNNAITQISARRTLDYAVVGNSNRAIAPAPLPPISASTFFSGFRTHIASDHFPVTFRRFP	MKIAIKISLISIISIFIISCSGAKIDQPKQDMRFLKLDSSKGFAGDISKAPDETKAPDRIKISDLNDKPNLKSNNSNNQDGFDPFTLPLSLRSLDTGMPLVVNLGKSDETFNYNLREVKAFEPTIIDEIKRVDSFANLGLEYVQFVSANDINECLGIDESGFFTLKNCIGDLDRKRFETVFQLIPLLSDAVEIRSLVLGGKECISTFFNPNLEPWQRVGINRCELREGFSVDLPKLWAIMPEIKQAAIIQPVD	MRNLLFLLFISLIFISCSSSKSPYSLPIIDDDSPFRNSLKTPILNKFDLANSNNPINQTNTTPSNSQPNSANQPLQITQPPLLTAPAALGSSPSLGSKSTPLTIINPMGGSAITVWALAPGNWLWGYTLDNSKEFGRARSWQVLNLGNDIALIINFLTNTCIHDEGGGITHRNCDINNKSQQWQLSAMDNGAIQIKSSASNKCITTDLGSLTQTGSYYSLAMRECNFKPNFNQQWVFIPEAAPTSPLLGYQQ	MKNILILLFSFISLYANIDDFKTATWNMQGSSASSEAKWSISVAQMFSGANGIDVLAIQEAGTLPATAQPTGREFRAFGTSVVVTEHVWNIGTRLRPDLIFIYYARTDLGGNRVNLALASRRQADEVFLRPPPTTASRPMLGIRINNDAFFSIHALANGGADASAIVHNIDLFFQSTPTLANTNWIIMGDFNREPVDLLSSFELELRLRTRIITNNAITQISARRTLDYAVVGNSNRAIAPAPLPPISASTFFSGFRTHIASDHFPVTFRRFP	MKIAIKISLISIISIFIIGCSGAKVEQLKQDMSFLKLDSSKGFAGDISKAPDETKAPDRIKISDLNDKPNLKLNNSNNQDGFDPFTLPLSLRSLDTGMPLVVNLGKSDETFNYNLREVKAFEPTIIDEIKRVDSFANLGLEYVQFVSANDINECLGIDESGFFTLKNCIGDLDRKKFETVFQLIPLLSDAVEIRSLVLGGKECISTFFNPNLEPWQRVGINRCELREGFSVDLAKLWAIMPEIKQAAIIQPVD	.	.	.	1	1	1	1	1	1	1	1	1	1	1	1	1	0	1	1	1	0	1	0	1	0	0	0	1	0		0	1	1	0	0	0	0	0	1	0	1	0
P163	C. lanienae	MRNLLFLLFISLIFISCSSSKSPYSLPIIDDDSPFRNSLKTPILNKFDLADPSNPLANTNSSNNQSNSSNQPPQITQPPLLTAPAALGSSPSLGSKSTPLTIINPMGGSAITVWALAPGNWLWGYTLDNSKEFGRARSWQVLNLGNDIALIINFLTNTCIHDEGGGITHRNCDINNKSQQWQLSAMDNGAIQIKSSASNKCITTDLGSLTQTGSYYSLAMRECNFKPNFNQQWVFIPEAAPTSTLLGYQQ	MKNILIILLFSFISLYANIDDFKTATWNMQGSSASSEAKWSISIAQMFSGANGIDVLAIQEAGTLPATAEPTGREFRAFGTSVVVTEHVWNIGTRLRPDLIFIYYARTDLGGNRVNLALASRRQADEVFLRPPPTTASRPMLGIRINNDAFFSIHALANGGADASAIVHNIDLFFQSTPTLANTNWIIMGDFNREPVDLLSSFELELRLRTRIVTNNAITQISARRTLDYAVVGNSNRAIAPAPLPPISASTFFSGFRTHIASDHFPVTFRRFP	MKIAIKISLISIISIFIISCSGAKVDQPKQDMSFLKLDSSKGFAGDISKAPDETKAPDRIKISDLNDKPNLKSNNSNNSNNQDGFDPFTLPLSLRSLDTGMPLVVNLGKSDETFNYNLREVKAFEPTIIDDIKRVDSFANLGLEYVQFVSANDINECLGIDESGFFTLKNCIGDLDRKRFETVFQLIPLLSDAVEIRSLVLGGKECISTFFNPNLEPWQRVGINRCELREGFSVDLPKLWAIMPEIKQAVIIQPVD	.	.	.	.	.	.	1	1	1	1	1	1	1	1	1	1	1	1	1	0	1	1	1	0	1	0	1	0	0	0	1	0		1	1	1	0	0	0	0	0	1	0	1	0
RM10079	C. lanienae	.	.	.	.	.	.	.	.	.	1	1	1	1	1	1	1	1	1	1	1	1	1	0	1	1	1	0	0	0	1	0	0	0	1	0		0	1	1	0	0	0	0	0	1	0	1	0
RM10695	C. lanienae	.	.	.	.	.	.	.	.	.	1	1	1	1	1	1	1	1	1	1	1	1	1	0	1	1	1	0	1	0	1	0	0	0	1	0		0	1	1	0	1	0	0	0	1	0	1	0
RM6140	C. lanienae	.	.	.	.	.	.	.	.	.	1	1	1	1	1	1	1	1	1	1	1	1	1	0	1	1	1	0	1	0	1	0	0	0	1	0		0	1	1	0	1	0	0	0	1	0	1	0
RM6987	C. lanienae	.	.	.	.	.	.	.	.	.	1	1	1	1	1	1	1	1	1	1	1	1	1	0	1	1	1	0	1	0	1	0	0	0	1	0		0	1	1	0	1	0	0	0	1	0	1	0
RM6995	C. lanienae	.	.	.	.	.	.	.	.	.	1	0	1	1	1	1	1	1	1	1	1	1	1	0	1	1	1	0	1	0	1	0	0	0	1	0		0	1	1	0	0	0	1	0	1	0	1	0
RM6997	C. lanienae	MRNLLSLLFISLIFISCSSSKAPYSLPIIDDDSPFRNSLKTPILNKFDLADPSNPLANTNSSNNQPNSSSQPPQITQPPLLTAPAALGSSPSLGSKSTPLTIINPMGGSAITVWALAPGNWLWGYTLDNSKEFGRARSWQVLNLGNDIALIINFLTNTCIHDEGGGITHRNCDINNKSQQWQLSAMDNGAIQIKSSASNKCITTDLGSLTQTGSYYSLAMRECNFKPNFNQQWVFIPEAAPTSPLLGYQQ	MKNILIILLFSFISLYANIDDFKTATWNMQGSSASSEAKWSISIAQMFSGANGIDVLAIQEAGTLPATAEPTGREFRAFGTSVVVTEHVWNIGTRLRPDLIFIYYARTDLGGNRVNLALASRRQADEVFLRPPPTTASRPMLGIRIDNDAFFSIHALANGGADASAIVHNIDLFFQSTPTLANTNWIIMGDFNREPVDLLSSFELELRLRTRIITNNAITQISARRTLDYAVVGNSNRAIAPAPLPPISASTFFSGFRTHIASDHFPVTFRRFP	MKIAIKISLISLISIFIISCSGAKIDQPKQDMSFLKLDSSKGFAGDISKAPDETKAPDRIKISDLNDKPNLKSNNSNNQDGFDLFTLPLSLRSLDTGMPLVVNLGKSDETFNYNLREIKAFEPTIIDEIKRVDSFAHLSLEYVQFVSANDINECLGIDESGFFTLKNCIGDLDRKRFETVFQLIPLLSDAVEIRSLVLGGKECISTFFNPNLEPWQRVGINRCELREGFSVDLPKLWAIMPEIKQAAIIQPVD	.	.	.	.	.	.	1	0	1	1	1	0	1	1	1	1	1	1	1	0	1	1	1	0	1	0	1	0	0	0	1	0		0	1	1	0	0	0	0	0	1	0	1	0
RM8001	C. lanienae	.	.	.	.	.	.	.	.	.	1	0	1	1	1	1	1	1	1	1	1	1	1	0	1	1	1	0	1	0	1	0	0	0	1	0		0	1	1	0	1	0	0	0	1	0	1	0
NCTC-15074T	C. devanensis	MRNLLFLLFISLIFISCSSSKAPYSPPIIDDNFTRNSLKTPILNKFDLTNPNNPTNQTNITPSNNQPNSANQLPQITQPPLLTAPAALGSSPSLGSKSAPLTIINPKGGSAITVWALVPGNWLWGYTLDNSKEFGRARSWQVLNLGNDIALIINFLTNTCIHDEGGGITHRDCDINNKSQQWQLSAMDNGAIQIKSSASSKCITTDLGSLTQTGSYYSLAMRECNFKPNFNQQWVFIPEAAPTSPLLGYQQ	MKNLLIILLFSFISLYANIDDFKTATWNMQGSSASSEAKWSISIAQMFSGANGIDVLAIQEAGTLPATAEPTGREFRAFGTSVVVTEHVWNIGTRLRPDLIFIYYARTDLGGNRVNLALASRRQADEVFLRPPPTTASRPMLGIRINNDAFFSIHALANGGADASAIVHNIDLFFQSSPTLANTNWIIMGDFNREPVDLLSSFELELRLRTRIITNNAITQISARRTLDYAVVGNSNRAIAPAPLPPISASTFFSGFRTHIASDHFPVTFRRFP	MKIAIKISLISLISIFIIGCSGAKVEQPKQDMSFLKLDDSKGFAGDISKAPDETKAPDRDPLLKDEKTQTPILTSSNNQDGFDPFTLPLSLRSLDTGMPLVVNLNKSDETFNYNLREIKAFEPTIISEIKRVDSFAHLSLEYVQFVSANDINSCLGIDESGFFALKNCIGDLDRKKFETVFQLIPLLSDAVEIRSLVLGGKECISTFENPNLEPWQRVGINRCELREGFSVDASKLWAIMPEIKEAAIIQPVD	.	.	.	.	.	.	1	1	1	0	1	1	1	1	1	1	1	1	1	0	1	0	0	0	0	0	0	0	0	0	1	1		0	1	1	0	1	0	1	0	1	0	1	0
P0021	C. devanensis	.	.	.	.	.	.	.	.	.	1	1	1	0	1	1	1	1	1	1	1	1	1	1	1	0	0	0	0	0	0	0	0	0	1	1		0	1	1	0	1	0	0	1	1	0	1	0
P0023	C. devanensis	.	.	.	.	.	.	.	.	.	1	1	1	0	1	1	1	1	1	1	1	1	1	1	1	0	0	0	0	0	1	0	0	0	1	1		1	1	1	0	1	0	1	0	1	0	1	0
P0085	C. devanensis	MRNLLSLLFISLIFISCSSSKTPYSPPIMDDNFTRNSLKTPILNKFDLANSNNPTNQTNTTPSNNQPNSANQPLQITQPPLLTTPAALGSSPSLGSKSAPLTIINPKGGSAITVWALASGNWLWGYTLDNSKEFGRARSWQVLNLGNDIALIINFLTNTCIHDEGGGITHRDCDINNKSQQWQLSAMDNGAIQIKSSASNKCITTDLGSLTQTGSYYSLAMRECNFKPNFNQQWVFIPEAAPTSPLLGYQQ	MKNILILLLFSFISLFANIDDFKTATWNMQGSSASSEAKWSISIAQMFSGANGLDVLAIQEAGTLPATAQPTGREFRAFGTQVVVTEHVWNIGTRLRPDLIFIYYARTDLGGNRVNLAIASRRQADEVFLLPPPTTLSRPMIGIRINNDAFFSIHALANGGADASAIVHNIDLFFQSTPTLASTNWIIMGDFNREPVDLLSSFELELRLRTRIITNNAITQISARRTLDYAVVGNSNRAIAPAPLPPISASTFFSGFRTHIASDHFPVTFRRFP	MKIAIKISLISLISIFIIGCSGAKPDMSFLKLDSSKGFAGDISKAPDETKAPDRAPLLKDEKTQTPILTSSNNQDGFDPFTLPLSLRSLDTGMPLVVNLGKSDETFNYNLREIKAFEPTIISEIKRVDSFAHLSLEYVQFVSANDINSCLGIDESGFFALKNCIGDLDRKKFETVFQLIPLLSDAVEIRSLVLGGKECISTFFNPNLEPWQRVGINRCELREGFSVDTSKLWAIMPEIKQAAIIQLVD	.	.	.	.	.	.	1	1	1	0	1	1	1	1	1	1	1	1	1	1	1	0	0	0	0	0	0	0	0	0	1	1		1	1	1	0	0	0	1	1	1	0	1	0
P0087	C. devanensis	.	.	.	.	.	.	.	.	.	1	1	1	0	1	1	1	1	1	1	1	1	1	0	1	0	0	0	0	0	0	0	0	0	1	1		0	1	1	0	0	0	0	1	1	0	1	0
P0088	C. devanensis	MRNLLSLLFISLILISCSSSKTPYSPPIIDDNFTRNSLKTPILNKFDLANPSNPLANTNSSNNQPNSANQPLQITQPPLLTAPAALGSSPSLGSKSTPLTIINPMGGSAITVWALASGNWIWGYTLDNSKEFGRARSWQVLNLGDDIALIINFLTNTCIHDEGGGITHRNCDINNKSQQWQLSAMDNGAIQIKSSASNKCITTDLGSLTQTGSYYSLAMRECNFKPNFNQQWVFIPEAAPTSPLLGYQQ	MKNILIILLFSFISLYANIDDFKTATWNMQGSSASSEAKWSISIAQMFSGANGIDVLAIQEAGTLPATAEPTGREFRAFGTQVVVTEHVWNIGTRLRPDLIFIYYARTDLGGNRVNLAIASRRQADEVFLRPPPTTASRPMLGIRINNDAFFSIHALANGGADASAIVHNIDLFFQRSPTLASTNWIIMGDFNREPVDLLSSFELELRLRTRIITNNAITQISARRTLDYAVVGNSNRAIAPAPLPQISASTFFSGFRTHIASDHFPVTFRRFP	MKIAIKISLISIISIFIIGCSGAKVEQPKQDMNFLKLDSSKGFAGDISKAPDETKAPDRIKISDLNDKPNLKSNNSNNSNNQDGFDPFTLPLSLRSLDTGMPLVVNLGKLDETFNYNLREVKAFEPTIISEIKRVDSFAHLSLEYVQFVSANDINSCLGIDESGFFTLKNCIGDLDRKKFETVFQLIPLLSDAVEIRSLVLGGKECISTFFNPNLEPWQRVGINRCELREGFSVDLPKLWAIMPEIKQAAIIQPVD	.	.	.	.	.	.	1	1	1	0	1	1	1	1	1	1	1	1	1	1	1	0	0	0	0	0	0	1	0	0	0	1		0	1	1	0	0	0	1	0	1	0	1	0
P0094	C. devanensis	MRNLLFLLFISLIFISCSSGKAPYSLPIIDDNFTRNSLKTPILNKFDLANPSNPLANTNSSNNRPNSVSQITLSSSQTNSTLGSSPSLGSKSAPLTIINPKGGSAITVWALAPSNWLWGYTLDNSKEFGRARSWQVLNLGDDIALIINFLTNTCIHDEGGGITHRNCDINNKSQQWQLSAMDNGAIQIKSSASSKCITTDLGSLTQTGSYYSLAMRECNFKPNFNQQWVFIPEAAPTSPLLGYQQ	MKNILILLFSFISLYANIDDFKTATWNMQGSSASSEAKWSISIAQMFSGANGLDVLAIQEAGTLPATAEPTGREFRAFGTQVVVTEHVWNIGTRLRPDLIFIYYARTDLGGNRVNLAIASRRQADEVFLLPPPTTLSRPMIGIRINNDAFFSIHALANGGADASAIVHNIDLFFQSTPTLANTNWIIMGDFNREPVDLLSTFELELRLRTRIITNNAITQISARRTLDYAVVGNSNRAIAPAPLPQISASTFFSGFRTHIASDHFPVTFRRFP	MKIAIKISLISLISIFIISCSGAKPDMSFLKLDSSKGFAGDISKAPDETKAPDRIKISDLNDKPNLKSNNSNNSNNQDGFDPFTLPLSLRSLDTGMPLVVNLGKSDETFNYNLREIKAFEPTIIDEIKRVDSFANLGLEYVQFVSANDINSCLGIDESGFFALKNCIGDLDRKKFETVFQLIPLLSDAVEIRSLVLGGKECISTFFNPNLEPWQRVGINRCELREGFSVDTSKLWAIMPEIKQAAVIQELDEIN	.	.	.	.	.	.	1	1	1	0	1	1	1	1	1	1	1	1	1	0	1	1	0	0	0	0	0	0	0	0	1	1		0	1	1	0	1	0	0	1	1	0	1	0
P0098	C. devanensis	MIINFLTNTCIHDEGGGITHRNCDINNKSQQWQLSAMDNGAIQIKSSASNKCITTDLGSLTQTGSYYSLAMRECNFKPNFNQQWVFIPEAAPTSPLLGYQQMRNLLSLLFISLILISCSSSKTPYSPPIMDDNFTRNSLKTPILNKFDLANPSNPLANTNSSNNQPNSANQPLQITQPPLLTAPAALGSSPSLGSKSTPLTIINPMGGSAITVWALTPGNWLWGYTLDNSKEFGRARSWQVLNLI	MKNILIILLFSFISLYANIDDFKTATWNMQGSSASSEAKWSISIAQMFSGANGIDVLAIQEAGTLPATAEPTGREFRAFGTSVVVTEHVWNIGTRLRPDLIFIYYARTDLGGNRVNLALASRRQADEVFLRPPPTTASRPMLGIRINNDAFFSIHALANGGADASAIVHNIDLFFQSTPTLANTNWIIMGDFNREPVDLLSSFELELRLRTRIITNNAITQISARRTLDYAVVGNSNRAIAPAPLPPISASTFFSGFRTHIASDHFPVTFRRFP	MKIAIKISLISMISIFIISCSGAKIDQPKQDMSFLKLDSSKGFAGDISKAPDETKAPDRAPLLKDEKTQTPILTSSNNQDGFDPFTLPLSLRSLDTGMPLVVNLGKSDETFNYNLREVKAFEPTIIDEIKRVDSFANLGLEYVQFVSANDINSCLGIDESGFFTLKNCIGDLDRKKFETVFQLIPLLSDAVEIRSLVLGGKECISTFFNPNLEPWQRVGINRCELREGFSVDTSKLWAIMPEIREAAIIQPVD	.	.	.	.	.	.	1	1	1	0	1	1	1	1	1	1	1	1	1	1	1	0	0	0	0	0	0	0	0	0	1	1		0	1	1	0	0	0	1	0	1	0	1	0
P0103	C. devanensis	MQSNSDINSGNINMDFNNINEPLFLNSNTQIIPPKPSLNIAPPFITAAPAFNGVGAPSAPLTIINPKGGSAITVWALASGNWLWGYTLDNSKEFGRARSWQVLNLGNDIALIINFLTNTCIHDEGGGITHRDCDINNKSQQWQLSAMDNGAIQIKSSASNKCITTDLGSLTQTGSYYSLAMRECNFKPNFNQQWVFIPEAAPTSPLLGYQQ	MKNILILLFSFISLYANIDDFKTATWNMQGSSASSEAKWSISIAQMFSGANGIDVLAIQEAGTLPATAEPTGREFRAFGTSVVVTEHVWNIGTRLRPDLIFIYYARTDLGGNRVNLALASRRQADEVFLRPPPTTASRPMLGIRINNDAFFSIHALANGGADASAIVHNIDLFFQSTPTLANTNWIIMGDFNRKPVDLLSTFELELRLRTRIVTNNAITQISARRTLDYAVVGNSNRAIAPAPLPQISASTFFSGFRTHIASDHFPVTFRRFP	MKIAIKISLISLISIFIIGCSGAKPDMSFLKLDSSKGFAGDISKAPDETKAPDRAPLLKDKKTQTPILTSSNNQDGFDPFTLPLSLRSLDTGMPLVVNLGKSDETFNYNLREIKAFEPTIISEIKRVDSFAHLSLEYVQFVSANDINSCLGIDESGFFTLKNCIGDLDKKRFETVFQLIPLLSDAVEIRSLVLGGKECISTFFNPNLEPWQRVGINRCELREGFSVDTSKLWAIMPEIKQAAIIQLVD	.	.	.	.	.	.	1	1	1	0	1	1	1	1	1	1	1	1	1	1	1	0	0	0	0	0	0	0	0	0	1	1		0	1	1	0	0	0	1	0	1	0	1	0
P0106	C. devanensis	MGGSAITVWALAPGNWLWGYTLDNSKEFGRARSWQVLNLGNDIALIINFLTNTCIHDEGGGITHRNCDINNKSQQWQLSAMDNGAIQIKSSASNKCITTDLGSLTQTGSYYSLAMRECNFKPNFNQQWVFIPEAAPTSPLLGYQQ	MKNILILLLFSFISLFANIDDFKTATWNMQGSSASSEAKWSISIAQMFSGANGIDVLAIQEAGTLPATAQPTGREFRAFGTQVVVTEHVWNIGTRLRPDLIFIYYARTDLGGNRVNLAIASRRQADEVFLRPPPTTASRPMLGIRINNDAFFSIHALANGGADASAIVHNIDLFFQSTPTLANTNWIIMGDFNREPVDLLSTFELELRLRTRIITNNAITQISARRTLDYAVVGNSNRAIAPAPLPPISASTFFSGFRTHIASDHFPVTFRRFP	MIKTLKISLIAIISIFIIGCSGAKPDISFLKLDSSKGFAGDISKAPDELKVPDREPNVNNENIRPLLKSSMLSDEFTPLLSLRSLDTGMPLVVNLGKSDETFNYNLREIKAFEPTIISEIKRVDSFAHLSLEYVQFVSANDINECLGIDESGFFTLKNCIGDLDKKKFETVFQLIPLLSDAVEIRSLVLGGKECISTFFNPNLEPWQRVGINRCELREGFSVDLPKLWAIMPEIKQAAIIQPVD	.	.	.	.	.	.	1	1	1	0	1	1	1	1	1	1	1	1	1	1	1	0	0	0	0	0	0	0	0	0	1	1		1	1	1	0	1	0	1	0	1	0	1	0
P0107	C. devanensis	MRNLLFLLFISLIFISCSSSKAPYSPPIMDDNFTRNSLKTPILNKFDLADPSNPLANTNSSNNQPNSTNQITLSSSPNSKATLLSLSLAPSLGSKSAPLTIINPMGGSAITVWALAPGNWLWGYTLDNSKEFGRARSWQVLNLGNDIALIINFLTNTCIHDEGGGITHRNCDINNKSQQWQLSAMDNGAIQIKSSASNKCITTDLGSLTQTGSYYSLAMRECNFKPNFNQQWVFIPEAAPTSPLLGYQQ	MKNILILLFSFISLYANIDDFKTATWNMQGSSASSEAKWSISVAQMFSGANGLDVLAIQEAGTLPATAEPTGREFRAFGTQVVVTEHVWNIGTRLRPDLIFIYYARTDLGGNRVNLALASRRQADEVFLRPPPTTASRPMLGIRINNDAFFSIHALANGGADASAIVHNIDLFFQSTPTLANTNWIIMGDFNREPVDLLSSFELELRLRTRIITNNAITQISARRTLDYAVVGNSNRAIAPAPLPQISASTFFSGFRTHIASDHFPVTFRRFP	MKIAIKISLISLISIFIISCSGAKVEQPKQDMNFLKLDSSKGFAGDISKAPDETKAPDRIKISDLNDKPNLKLNNLKSNNSNSQDGFDPFTLPLSLRSLDTGMPLVVNLGKSDETFNYNLREIKAFEPTIIDDIKRVDSFANLGLEYVQFVSANDINECLGIDESGFFTLKNCIGDLDRKKFETVFQLIPLLSDAVEIRSLVLGGKECISTFFNPNLEPWQRVGINRCELREGFSVDTSKLWAIMPEIKQAAIIQPVD	.	.	.	.	.	.	1	1	1	0	1	1	1	1	1	1	1	1	1	1	1	0	0	0	0	0	0	0	0	0	1	1		1	1	1	0	0	0	0	0	1	0	1	0
P0108	C. devanensis	MRNLLFLLFISLIFISCSSSKAPYSPPIIDDNFTRNSLKTPILNKFDLTNPNNPTNQTNITPSNNQPNSSNQPPQITQPLLLTAPATLGSSPSLGSKSTPLTIINPMGGSAITVWALASGNWLWGYTLDNSKEFGRARSWQVLNLGDDIALIINFLTNTCIHDEGGGITHRDCDINNKSQQWQLSAMDNGAIQIKSSASSKCITTDLGSLTQTGSFYSLAMRECNFKPNFNQQWVFIPEAAPTSPLLGYQQ	MKNILIILLFSFISLYANIDDFKTATWNMQGSSASSEAKWSISIAQMFSGANGIDVLAIQEAGTLPATAEPTGREFRAFGTSVVVTEHVWNIGTRLRPDLIFIYYARTDLGGNRVNLALASRRQADEVFLRPPPTTASRPMLGIRINNDAFFSIHALANGGADASAIVHNIDLFFQSTPTLANTNWIIMGDFNREPVDLLSSFELELRLRTRIITNNAITQISARRTLDYAVVGNSNRAIAPAPLPPISASTFFSGFRTHIASDHFPVTFRRFP	MKIAIKISLISLISIFIIGCSGAKVEQPKQDMSFLKLDDSKGFAGDISKAPDETKAPDRAPLLKDEKEQRPILTSSNNQDGFDPFTLPLSLRSLDTGMPLVVNLGKSDETFNYNLREVKAFEPTIIDEIKRVDSFANLGLEYVQFVSANDINSCLGIDESGFFTLKNCIGDLDRKRFETVFQLIPLLSDAVEIRSLVLGGKECISTFFNPNLEPWQRVGINRCELREGFSVDTSKLWAIMPEIKEAAIIQPID	.	.	.	.	.	.	1	1	1	0	1	1	1	1	1	1	1	1	1	1	1	0	0	0	0	0	1	0	0	0	1	1		1	1	1	0	1	0	1	0	1	0	1	0
P0109	C. devanensis	MDFNNTNEPLFLNSNTQIIPSKPSLNIAPPFITAAPAFNGVGTPSAPLAIINPHGPALTVWALASGNWLWGYTLDNSREFGDARVWQIINLGDDIVLIKNLLTNTCINDEGRGITHRSCNRNKSEFKSITDNNRFFSITMEGCSPSLTIG	MRVSLFNKIVKLNNKNILQTLSKIVKFNISNRAFKLDILNSLNRAIRLINPLKALKSLRLNLLSKFFLILSFTLSHAVIDDFKTR	MILKLDDSKGFAGDSIKAPDELKVPDREPNVNNENIRPLLKSSMLSDEFTPLLSLRSLDTGMPLVVNLGKSDETFNYNLREIKAFEPTIISEIKRVDSFANLGLEYVQFVSANDINECLGIDESGFFTLKNCIGDLDRKRFETVFQLIPLLSDAVEIRSLVLGGKECISTFFNPNLEPWQRVGINRCELREGFSVDTSKLWAIMPELKAAMVLLPVE	.	.	.	.	.	.	1	1	1	0	1	1	1	1	1	1	1	1	1	1	1	0	0	0	0	0	0	0	0	0	1	1		0	1	1	0	0	0	0	0	1	0	1	0
P0111	C. devanensis	MRNLLFLLFISLIFISCSSSKAPYSPPIMDDNFTHNSLKTPILNKFDLTNSNNPINETNITPSNNQPNSSNQPPQITQPLLLTAPATLGSSPSLGSKSTPLTIINPMGGSAITVWALASGNWLWGYTLDNSKEFGRARSWQVLNLGDDIALIINFLTNTCIHDEGGGITHRDCDINNKSQQWQLSAMDNGAIQIKSSASSKCITTDLGSLTQTGSFYSLAMRECNFKPNFNQQWVFIPEAAPTSPLLGYQQ	MKNILIILLFSFISLYANIDDFKTATWNMQGSSASSEAKWSISIAQMFSGANGIDVLAIQEAGTLPATAQPTGREFRVFGTQVVVTEHVWNIGTRLRPDLIFIYYARTDLGGNRVNLALASRRQADEVFLRPPPTTASRPMLGIRINNDAFFSIHALANGGADASAIVHNIDLFFQSTPTLANTNWIIMGDFNREPVDLLSSFELELRLRTRIITNNAITQISARRTLDYAVVGNSNRAIAPAPLPQISASTFFSGFRTHIASDHFPVTFRRFP	MKIAIKISLISLISLISLISLISIFVIGCSGAKPDMSFLKLDSSKGFAGDISKAPDETKAPDRAPLLKDEKTQRPILTSSNNQDGFDPFTLPLSLRSLDTGMPLVVNLGKSDETFNYNLREIKAFEPTIISEIKRVDSFAHLSLEYVQFVSANDINSCLGIDESGFFTLKNCIGDLDRKKFETVFQLIPLLSDAVEIRSLVLGGKECISTFFNPNLEPWQRVGILRCELREGFSVDTSKLWAIMPELKAAMVLLPVE	.	.	.	.	.	.	1	1	1	0	1	1	1	1	1	1	1	1	1	1	1	0	0	0	0	0	0	0	0	0	1	1		0	1	1	0	0	0	1	0	1	0	1	0
P0132	C. devanensis	.	.	.	.	.	.	.	.	.	1	1	1	0	1	1	1	1	1	1	1	1	1	1	1	0	0	0	0	0	0	0	0	0	1	1		0	1	1	0	0	0	1	0	1	0	1	0
P0134	C. devanensis	MGGSAITVWALAPGNWLWGYTLDNSKEFGRARSWQVLNLGNDIALIINFLTNTCIHDEGGGITHRDCDINNKSQQWQLSAMDNGAIQIKSSASSKCITTDLGSLTQTGSYYSLAMRECNFKPNFNQQWVFIPEAAPTSPLLGYQQ	MKNLLILLFSFISLYANIDDFKTATWNMQGSSASSEAKWSISVAQMFSGANGIDVLAIQEAGTLPATAEPTGREFRAFGTQVVVTEHVWNIGTRLRPDLIFIYYAKTDLGGNRVNLALASRRQADEVFLRPPPTTASRPMLGIRINNDAFFSIHALANGGADASAIVHNIDLFFQSSPTLANTNWIIMGDFNREPVDLLSTFELELRLRTRIVTNNAITQISARRTLDYAVVGNSNRAIAPAPLPQISASTFFSGFRTHIASDHFPVTFRRFP	MKIAIKISLISIISIFIIGCSGAKPDMSFLKLDSSKGFAGDSIKAPDELRVPDREPNVNNENIRPLLKSSMLSDEFTPLLSLRTLDTGLSLIVNLNKSDETFNYNLREIKAFEPTIIDEIKRVDSFANLGLEYVQFVSANDINECLGIDESGFFTLKNCIGDLDRKKFETVFQLIPLLSDAVEIRSLVLGGKECISTFFNPNLEPWQRVGILRCELREGFSVDTSKLWAIMPEIKAAMVLLPVE	.	.	.	.	.	.	1	1	1	0	1	1	1	1	1	1	1	1	1	1	1	0	0	0	0	0	0	0	0	0	1	1		1	1	1	0	0	0	0	0	1	0	1	0
P0135	C. devanensis	MGGSAITVWALAPGNWLWGYTLDNSKEFGRARSWQVLNLGNDIALIINFLTNTCIHDEGDGITHRDCDINNKSQQWQLSAMDNGAIQIKSSASNKCITTDLGSLTQTGSYYSLAMRECNFKPNFNQQWVFIPEAAPTSPLLGYQQ			.	.	.	.	.	.	1	1	1	0	1	1	1	1	1	1	1	1	1	1	1	0	0	0	0	0	0	0	0	0	1	1		0	1	1	0	1	0	1	0	1	0	1	0
P0136	C. devanensis	MGGSAITVWALASGNWLWGYTLDNSKEFGRARSWQVLNLI-HLIINFLTNTCIHDEGGGITHRNCDINNKSQQWQLSAMDNGAIQIKSSASSKCITTDLGSLTQTGSYYSLAMRECNFKPNFNQQWVFIPEAAPTSPLLGYQQ	MKNILIILLFSFISLYANIDDFKTATWNMQGSSASSEAKWSISIAQMFSGANGLDVLAIQEAGTLPATAQPTGREFRAFGTQVVVTEHVWNIGTRLRPDLIFIYYARTDLGGNRVNLALASRRQADEVFLRPPPTTASRPMLGIRINNDAFFSIHALANGGADASAIVHNIDLFFQSTPTLANTNWIIMGDFNREPVDLLSSFELELRLRTRIITNNAITQISARRTLDYAVVGNSNRAIAPAPLPPISASTFFSGFRTHIASDHFPVTFRRFP	MKIAIKISLISIISIFIISCSGAKIDQPKQDMRFLKLDSSKGFAGDISKAPDETKAPDRAPLLKDEKEQRPILTSSNNQDGFDPFTLPLSLRSLDTGMPLVVNLGKSDETFNYNLREVKAFEPTIIDEIKRVDSFANLGLEYVQFVSANDINECLGIDESGFFTLKNCIGDLDRKKFETVFQLIPLLSDAVEIRSLVLGGKECISTFFNPNLEPWQRVGINRCELREGFSVDTSKLWAIMPEIK	.	.	.	.	.	.	1	1	1	0	1	1	1	1	1	1	1	1	1	1	1	0	0	0	0	0	0	0	0	0	1	1		1	1	1	0	1	0	1	0	1	0	1	0
P0138	C. devanensis	.	.	.	.	.	.	.	.	.	1	1	1	0	1	1	1	1	1	1	1	1	1	1	1	0	0	0	0	0	0	0	0	0	1	1		0	1	1	0	0	0	1	1	1	0	1	0
P0139	C. devanensis	MGGSAITVWALAPGNWLWGYTLDNSKDFGAAITWQVINLGNDIALIINFLTNTCIHDEGGGITHRDCDINNKSQQWQLSAMDNGAIQIKSSASSKCITTDLGSLTQTGSYYSLAMRECNFKPNFNQQWVFIPEAAPTSPLLGYQQ	MKNILIILLFSFISLYANIDDFKTATWNMQGSSASSEAKWSISIAQMFSGANGLDVLAIQEAGTLPATAEPTGREFRAFGTQVVVTEHVWNIGTRLRPDLIFIYYARTDLGGNRVNLALASRRQADEVFLRPPPTTASRPMLGIRINNDAFFSIHALANGGADASAIVHNIDLFFQSSPTLANTNWIIMGDFNREPVDLLSSFELELRLRTRIVTNNAITQISARRTLDYAVVGNSNRAIAPAPLPPISASTFFSGFRTHIASDHFPVTFRRFP	MKIAIKISLISIISIFIISCSGAKIDQPKQDMSFLKLDSSKGFAGDISKAPDETKAPDRIKISDLNDKPNLKSNNSNNSNNQDGFDPFTLPLSLRSLDTGMPLVVNLGKSDETFNYNLREIKAFEPTIIDDIKRVDSFANLGLEYVQFVSANDINSCLGIDESGFFTLKNCIGDLDRKKFETVFQLIPLLSDAVEIRSLVLGGKECISTFFNPNLEPWQRVGINRCELREGFSVDTSKLWAIMPEIKQAAIIQPVD	.	.	.	.	.	.	1	1	1	0	1	1	1	1	1	1	1	1	1	1	1	1	0	0	0	0	0	0	0	0	1	1		0	1	1	0	1	0	0	0	1	0	1	0
P0140	C. devanensis	MRNLLFLLFISLIFISCSSNKTPYSPSIIDDNFTHNSLKTPIFNKFDLANTTPSNNQPNSANQPPQITQPPPLTAPDALGSSPSLGSKSTPLTIINPMGGSAITVWALAPGNWLWGYTLDNSKEFGRARSWQVLNLGNDIALIINFLTNTCIHDEGGGITHRDCDINNKSQQWQLSAMDNGAIQIKSSASSKCITTDLGSLTQTGSYYSLAMRECNFKPNFNQQWVFIPEAAPTSPLLGYQQ	MKNILIILLFSFISLYANIDDFKTATWNMQGSSASSEAKWSISIAQMFSGANGIDVLAIQEAGTLPATAQPTGREFRAFGTSVVVTEHVWNIGTRLRPDLIFIYYARTDLGGNRVNLALASRRQADEVFLRPPPTTASRPMLGIRIDNDAFFSIHALANGGADASAIVHNIDLFFQSTPTLANTNWIIMGDFNREPVDLLSSFELELRLRTRIVTNNAITQISARRTLDYAVVGNSNRAIAPAPLPPISASTFFSGFRTHIASDHFPVTFRRFP	MKIAIKISLISIISIFIISCSGAKIDQPKQDMSFLKLDSSKGFAGDINKAPDETKAPDRAPLLKDEKEQRPILTSSNNQDGFDPFTLPLSLRSLDTGMPLVVNLGKSDETFNYNLREVKAFEPTIIDDIKRVDSFANLGLEYVQFVSANDINECLGIDESGFFTLKNCIGDLDRKKFETVFQLIPLLSDAVEIRSLVLGGKECISTFFNPNLEPWQRVGINRCELREGFSVDTSKLWAIMPEIKQAAIIQLVD	.	.	.	.	.	.	1	1	1	0	1	1	1	1	1	1	1	1	1	1	1	0	0	0	0	0	0	0	0	0	1	1		0	1	1	0	0	0	0	0	1	0	1	0
P0187	C. devanensis	MGGSAITVWALAPGNWLWGYTLDNSKEFGRARSWQVLNLGNDIALIINFLTNTCIHDEGGGITHRDCDINNKSQQWQLSAMDNGAIQIKSSASNKCITTDLGSLTQTGSYYSLAMRECNFKPNFNQQWVFIPEAAPTSPLLGYQQ	MKNLLILLFSFISLYANIDDFKTATWNMQGSSASSEAKWSISIAQMFSGANGIDVLAIQEAGTLPATAEPTGREFRAFGTSVVVTEHVWNIGTRLRPDLIFIYYARTDLGGNRVNLALASRRQADEVFLRPPPTTASRPMLGIRINNDAFFSIHALANGGADASAIVHNIDLFFQSTPTLANTNWIIMGDFNREPVDLLSSFELELRLRTRIITNNAITQISARRTLDYAVVGNSNRAIAPAPLPPISASTFFSGFRTHIASDHFPVTFRRFP	MKIAIKISLISLISIFIIGCSGAKVEQPKQDMSFLKLDSSKGFAGDISKAPDETKAPDRIKISDVNDKPNLKSNNLNNSNNQDGFDPFTLPLSLRSLDTGMPLVVNLGKSDETFNYNLREIKAFEPTIIDDIKKVDSFANLGLEYVQFVSANDINECLGIDESGFFTLKNCIGDLDRKKFETVFQLIPLLSDAVEIRSLVLGGKECISTFFNPNLEPWQRVGINRCELREGFSVDTSKLWAIMPELRAAMVLLSVD	.	.	.	.	.	.	1	1	1	0	1	1	1	1	1	1	1	1	1	1	1	0	0	0	0	0	0	0	0	0	1	1		1	1	1	0	0	0	0	0	1	0	1	0
P0209	C. devanensis	MDFNNTNESLFLNSNTQIIPPKPSLNIAPPFITAAPAFNGVGTPSAPLAIINPHGSALTVWALAEGNWIWGYTLDNSREFGDARVWRIINLGDDIVLIKNLLTNTCINDEGRGITHRSCNRNNRNQQWQLLAMDNGAAQLRSTSSRNCIKSEFGTITDNNRFFSITMEGCSPSLTIGQQWIFIPEPTQTSPLLGDR	MRVSLFNKIVKLNSINNSNINKNSLNKIVKLNSINNNRYYNNSSGINTRYYNCYSNNLNNKNILQTLSKIVKFNIFNRVFKLDILNSLNRAIRLINPLKVLKSLRLNLLIKFFLILGFSFTLSHAVIDDFKTATWNMQGSSASSEAKWSVSIRQMFSGASGIDILAVQEAGTLPQTARATGRTFDFNGTSVQVSEHIWNLGTSLRPSFVYILCSNRCWSK-MSIYYAPTDAGANRVNLALVSRTPADEVFLLPPPTTASRPMLGIRINNDAFFSIHALANGGVDASAIVHNIDLFFQSTPTLANTNWIIMGDFNREPVDLLSSFELELRLRTRIITNSAITQVSARRTLDYAIVGNSNRAIVPAPLPNITASTFFGGFRTHLASDHFPITFRRFQ	MRIDNNNNNIKQYIYSNNNSNNNNIKRVLKHISNFLLLPLSILISISILSGCSSKNINSIDNNNNITTNNNGSSNNGELFLKLDDSKGFAGDSIKAPDELKAPDRNPNMSSENIRPILKASMLSDEFTPPLSLRSLDTGLPLIVNLNKPDETFNWNLREIKAFNPSIISSIKSIDNFRNLKFEYIQFVSTNNINMCLAIDESGLFTLKSCSDDLNNKKFETVYQLIPMNTDAVQIRSLVLNGKECISTFENPNLEPWQRVGINRCTLDETFIADIKRLWAIMPELKAAMVLLPVE	.	.	.	.	.	.	1	1	1	0	1	1	1	1	1	1	1	1	1	1	1	0	0	0	0	0	0	0	0	0	1	1		1	1	1	1	0	0	1	0	1	0	1	0
P0222	C. devanensis	MRNLLSLLFISLIFISCSSSKTPYSPSIIDDNFTHNSLKTPILNKFDLTNPNNPTNQTNITPSNNQPNSANQLPQITQPPLLTAPAALGSSPSLGSKSAPLTIINPKGGSAITVWALAPGNWLWGYTLDNSKEFGRARSWQVLNLI-MIINFLTNTCIHDEGGGITHRDCDINNKSQQWQLSAMDNGAIQIKSSASSKCITTDLSSLTQTGSYYSLAMRECNFKPNFNQQWVFIPEAAPTSPLLGYQQ	MKNLLILLFSFISLYANIDDFKTATWNMQGSSASSEAKWSISIAQMFSGANGIDVLAIQEAGTLPATAQPTGREFRAFGTSVVVTEHVWNIGTRLRPDLIFIYYARTDLGGNRVNLALASRRQADEVFLRPPPTTASRPMLGIRINNDAFFSIHALANSGADASAIVHNIDLFFQSSPTLADTNWIIMGDFNREPVDLLSSFELELRLRTRIVTNNAITQISARRTLDYAIVGNSNRAIAPAPLPQISASTFFSGFRTHIASDHFPVTFRRFP	MIKTLKISLIAIISIFITACSGAKVEQPKQDMSFLKLDSSKGFAGDISKAPDRAPLLKDEKTQRPILTSSNNQDGFDPFTLPLSLRSLDTGMPLVVNLGKSDETFNYNLIEIKAFEPTIISEIKRVDSFAHLSLEYVQFVSANDINSCLGIDESGFFTLKNCIGDLDKKRFETVFQLIPLLSDAVEIRSLVLGGKECISTFFNPNLEPWQRVGINRCELREGFSVDTSKLWAIMPEIKQAAIIQPVD	.	.	.	.	.	.	1	1	1	0	1	1	1	1	1	1	1	1	1	0	1	0	0	0	0	0	0	0	0	0	1	1		0	1	1	0	0	0	0	0	1	0	1	0
P0227	C. devanensis	MRNLLSLLFISLFFISCSSSKTPYSPPIMDDNFTHNSLKTPILNKFDLANPSNPLANTNSSNNQPNSANQPLQITQPPLLTAPAALGSSPSLGSKSTPLTIINPMGGSAITVWALASGNWLWGYTLDNSKEFGRARSWQVLNLGDDIALIINFLTNTCIHDEGGGITHRNCDINNKSQQWELSAMDNGAIQIKSSASSKCITTDLGSLTQTGSYYSLAMRECNFKPNFNQQWVFIPEAAPTSPLLGYQQ	MKNILIILLFSFISLYANIDDFKTATWNMQGSSASSEAKWSISIAQMFSGANGLDVLAIQEAGTLPATAEPTGREFRAFGTQVVVTEHVWNIGTRLRPDLIFIYYARTDLGGNRVNLALASRRQADEVFLLPPPTTLSRPMIGIRINNDAFFSIHALANGGADASAIVHNIDLFFQRSPTLASTNWIIMGDFNREPVDLLSTFELELRLRTRIITNNAITQISARRTLDYAVVGNSNRAIAPAPLPQISASTFFSGFRTHIASDHFPVTFRRFP	MKIAIKISLISLISIFIIGCSGAKPDMSFLKLDSSKGFAGDISKAPDETKAPDRTPLLKDKKTQTPILTSSNNQDGFDPFTLPLSLRSLDTGMPLVVNLGKSDETFNYNLREVKAFEPTIIDEIKRVDSFANLGLEYVQFVSANDINSCLGIDESGFFTLKNCIGDLDRKKFETVFQLIPLLSDAVEIRSLVLGGKECISTFFNPNLEPWQRVGILRCELREGFSVDLPKLWAIMPEIREVAIIQPVD	.	.	.	.	.	.	1	1	1	0	1	1	1	1	1	1	1	1	1	1	1	0	0	0	0	0	0	0	0	0	1	1		1	1	1	0	0	0	0	1	1	0	1	0
P031	C. devanensis	.	.	.	.	.	.	.	.	.	1	1	1	0	1	1	1	1	1	1	1	1	1	1	1	0	0	0	0	0	0	0	0	0	1	1		0	1	1	0	1	0	0	0	1	0	1	0
P090	C. devanensis	.	.	.	.	.	.	.	.	.	1	1	1	0	1	1	1	1	1	1	1	1	1	1	1	0	0	0	0	0	0	0	0	0	1	1		0	1	1	0	0	0	1	0	1	0	1	0
P091	C. devanensis	MRNLLFLLFISLIFISCSSSKAPYSLPIIDDNFTRNSLKTPILNKFDLTNSNNPTNQTNITPSNNQPNSSSQPPQITQPPLLTAPAALGSSPFSGAKSTPLTIINPMGGSAITVWALASGNWLWGYTLDNSKEFGRARSWQVLNLGNDIALIINFLTNTCIHDEGGGITHRNCDINNKSQQWQLSAMDNGAIQIKSSASNKCITTDLGLLTQTGSFYSLAMRECNFKPNFNQQWVFIPEAAPTSPLLGYQQ	MQGSSASSEAKWSISIAQMFSGANGIDVLAIQEAGTLPATAEPTGREFRAFGTSVVVTEHVWNIGTRLRPDLIFIYYARTDLGGNRVNLALASRRQADEVFLRPPPTTASRPMLGIRIDNDAFFSIHALANGGADASAIVHNIDLFFQSTPTLANTNWIIMGDFNREPVDLLSSFELELRLRTRIVTNNAITQISARRTLDYAIVGNSNRAIAPAPL	MPLVVNLGKSDETFNYNLREVKAFEPTIIDEIKRVDSFANLSLEYVQFVSANDINECLGIDESGFFTLKNCIGDLDRKKFETVFQLIPLLSDAVEIRSLVLGGKECISTFFNPNLEPWQRVGINRCELREGFSVDTSKLWAIMPEIKQAAIIQPVD	.	.	.	.	.	.	1	1	1	0	1	1	1	1	1	1	1	1	1	1	1	0	0	0	0	0	0	1	0	0	1	1		0	1	1	0	0	0	1	0	1	0	1	0
P093	C. devanensis	MRNLLFLLFISFIFISCSSSKTPYSPPIIDDNFTRNSLKTPILNKFDLTNPSNPLANTTPSNNQSNSSNQPPLLTTPAALGSSPSLGSKSTPLTIINPMGGSAITVWALAPGNWLWGYTLDNSKEFGRARSWQVLNLGNDIALIINFLTNTCIHDEGGGITHRNCDINNKSQQWQLSAMDNGAIQIKSSASNKCITTDLGSLTQTGSFYSLAMRECNFKPNFNQQWVFIPEAAPTSPLLGYQQ	MKNILIILLFSFISLYANIDDFKTATWNMQGSSASSEAKWSISIAQMFSGANGIDVLAIQEAGTLPATAQPTGREFRAFGTQVVVTEHVWNIGTRLRPDLIFIYYARTDLGGNRVNLALASRRQADEVFLRPPPTTASRPMLGIRINNDAFFSIHALANGGADASAIVHNIDLFFQSTPTLANTNWIIMGDFNREPVDLLSTFELELRLRTRIVTNNAITQISARRTLDYAVVGNSNRAIAPAPLPPISASTFFSGFRTHIASDHFPVTFRRFP	MKIAIKISLISIFIIGCSGAKPDISFLKLDSSKGFAGDISKAPDETKAPDRIKISDLNDKPNLKSNNSNNQDGFDPFTLPLSLRSLDTGMPLVVNLGKSDETFNYNLREIKAFEPTIISEIKRVDSFANLGLEYVQFVSANDINSCLGIDESGFFTLKNCIGDLDRKRFETVFQLIPLLSDTVEIRSLVLGGKECISTFFNPNLEPWQRVGILRCELREGFSVDTSKLWAIMPEIKQAAIIQLVD	.	.	.	.	.	.	1	1	1	0	1	1	1	1	1	1	1	1	1	1	1	0	0	0	0	0	0	0	0	0	1	1		0	1	1	0	0	0	0	0	1	0	1	0
P146	C. devanensis	MRNLLSLLFISFIFISCSSSKAPYSLPIIDDDSPFRNSLKTPIFNKFDLANPSNPLANTNSSNSQLNSANQPPQITISSSPNSKATLLSLSLTPSLGSKSTPLTIINPMGGSAITVWALAPGNWLWGYTLDNSKEFGRARSWQVLNLGDDIALIINFLTNTCIHDEGGGITHRDCDINNKSQQWQLSAMDNGAIQIKSSASSKCITTDLGSLTQTGSYYSLAMRECNFKPNFNQQWVFIPEAAPTSPLLGYQQ	MKNLLILLFSFISLYANIDDFKTATWNMQGSSASSEAKWSISIAQMFSGANGIDVLAIQEAGTLPATAQPTGREFRAFGTSVVVTEHVWNIGTRLRPDLIFIYYARTDLGGNRVNLALASRRQADEVFLHHLQQQLQDQC-MLGIRINNDAFFSIHALANGGADASAIVHNIDLFFQSTPTLANTNWIIMGDFNREPVDLLSTFELELRLRTRIVTNNAITQISARRTLDYAIVGNSNRAIAPAPLPPISASTFFSGFRTHIASDHFPVTFRRFP	MIKTLKISLIAIISIFITACSGAKVEQPKQDMSFLKLDSSKGFAGDISKAPDETKAPDRIKISDLNDKPNLKSNNSNNSNNQDGFDPFTLPLSLRSLDTGMPLVVNLGKSDETFNYNLREVKAFEPTIISEIKRVDSFANLGLEYVQFVSANDINECLGIDESGFFALKNCIGDLDRKKFETVFQLIPLLSDAVEIRSLVLGGKECISTFFNPNLEPWQIVGINRCELREGFSVDLPKLWAIMPEIKQAAIIQPVD	.	.	.	.	.	.	1	1	1	0	1	1	1	1	1	1	1	1	1	1	1	0	0	0	0	0	0	0	0	0	1	1		0	1	1	0	1	0	1	0	1	0	1	0
P148	C. devanensis	MDFNNTNESLFLNSNTQIIPPKPSLNIAPPFITAAPAFNGVGTPSAPLAIINPHGSALTVWALAEGNWIWGYTLDNSREFGDARVWRIINLGDDIVLIKNLLTNTCINDEGRGITHRSCNRNNRNQQWQLLAMDNGAAQLRSTSSRNCIKSEFGTITDNNRFFSITMEGCSPSLTIGQQWIFIPEPTQTSPLLGDR	MRVSLFNKIVKLNSINNSNINKNSLNKIVKLNSINNNRYYNNSSGINTRYYNCYSNNLNNKNILQTLSKIVKFNIFNRVFKLDILNSLNRAIRLINPLKVLKSLRLNLLIKFFLILGFSFTLSHAVIDDFKTATWNMQGSSASSEAKWSVSIRQMFSGASGIDILAVQEAGTLPQTARATGRTFDFNGTSVQVSEHIWNLSTSLRPSFVYILCSNRCWSK-MSIYYAPTDAGANRVNLALVSRTPADEVFLLPPPTTASRPMLGIRINNDAFFSIHALANGGVDASAIVHNIDLFFQSTPTLANTNWIIMGDFNREPVDLLSSFELELRLRTRIITNSAITQVSARRTLDYAIVGNSNRAIVPAPLPNITASTFFGGFRTHLASDHFPITFRRFQ	MRIDNNNNNIKQYIYSNNNSNNNNIKRVLKHISNFLLLPLSILISISILSGCSSKNINSIDNNNNITTNNNGSSNNGELFLKLDDSKGFAGDSIKAPDELKAPDRNPNMSSENIRPILKASMLSDEFTPPLSLRSLDTGLPLIVNLNKPDETFNWNLREIKAFNPSIISSIKSIDNFRNLKFEYIQFVSTNNINMCLAIDESGLFTLKSCSDDLNNKKFETVYQLIPMNTDAVQIRSLVLNGKECISTFENPNLEPWQRVGINRCTLDETFIADIKRLWAIMPELKAAMVLLPVE	.	.	.	.	.	.	1	1	1	0	1	1	1	1	1	1	1	1	1	1	1	0	0	0	0	0	0	0	0	0	1	1		1	1	1	1	1	0	1	1	1	0	1	0
P155	C. devanensis	MRNLLFLLFISLIFISCSSNKTPYSPSIIDDNFTHNSLKTPILNKFDLTNLNNPTNQTNTTPSNNQPNSANQPPQITLSSSQTNSTLGSSPSLGSKSTPLTIINPMGGSAITVWALASGNWLWGYTLDNSKEFGRARSWQVLNLGDDIALIINFLTNTCIHDEGGGITHRDCDINNKSQQWQLSAMDNGAIQIKSSASSKCITTDLGSLTQTGSYYSLAMRECNFKPNFNQQWVFIPEAAPTSPLLGYQQ	MKNLLILLLFSFISLYANIDDFKTATWNMQGSSASSEAKWSISIAQMFSGANGLDVLAIQEAGTLPATAEPTGREFRAFGTQVVVTEHVWNIGTRLRPDLIFIYYARTDLGGNRVNLAIASRRQADEVFLLPPPTTLSRPMIGIRINNDAFFSIHALANGGADASAIVHNIDLFFQSTPTLANTNWIIMGDFNREPVDLLSSFELELRLRTRIITNNAITQISARRTLDYAVVGNSNRAIAPAPLPQISASTFFSGFRTHIASDHFPVTFRRFP	MKIAIKISLISIISIFIIGCSGAKIDQPKQDMSFLKLDSSKGFAGDISKAPDETKSPDRIKISDLNDKPNLKSNNSNNSNNQDGFDPFTLPLSLRSLDTGMPLVVNLGKSDETFNYNLREIKAFEPTIIDEIKRVDSFANLGLEYVQFVSANDINSCLGIDESGFFALKNCIGDLDRKKFETVFQLIPLLSDAVEIRSLVLGGKECISTFFNPNLEPWQRVGINRCELREGFSVDTSKLWAIMPEIKQAAVIQELDEIN	.	.	.	.	.	.	1	1	1	0	1	1	1	1	1	1	1	1	1	0	1	0	0	0	0	0	0	0	0	0	1	1		0	1	1	0	1	0	1	0	1	0	1	0
P157	C. devanensis	MQSNSDINSGNINMDFNNINEPLFLNSNTQIIPPKPSLNIAPPFITAAPAFNGVGAPSAPLTIINPKGGSAITVWALASGNWLWGYTLDNSKEFGRARSWQVLNLGNDIALIINFLTNTCIHDEGGGITHRDCDINNKSQQWQLSAMDNGAIQIKSSASNKCITTDLGSLTQTGSYYSLAMRECNFKPNFNQQWVFIPEAAPTSPLLGYQQ	MKNLLILLLFSFISLYANIDDFKTATWNMQGSSASSEAKWSISIAQMFSGANGIDVLAIQEAGTLPATAEPTGREFRAFGTSVVVTEHVWNIGTRLRPDLIFIYYARTDLGGNRVNLALASRRQADEVFLRPPPTTASRPMLGIRINNDAFFSIHALANGGVDASAIVHNIDLFFQSTPTLANTNWIIMGDFNREPVDLLSSFELELRLRTRIVTNNAITQISARRTLDYAVVGNSNRAIAPAPLPPISASTFFSGFRTHIASDHFPVTFRRFP	MKIAIKISIISIISIFIIGCSKVEQPKQDMSFLKLDSSKGFAGNISKAPDETKAPDRAPLLKDEKTQTPILTSSNNQDGFDPFTLPLSLRSLDTGMPLVVNLGKSDETFNYNLREIKAFEPTIISEIKRVDSFANLGLEYVQFVSANDINSCLGIDESGFFTLKNCIGDLDKKRFETVFQLIPLLSDAVEIRSLVLGGKECISTFFNPNLEPWQRVGILRCELREGFSVDLPKLWAIMPEIKQAAIIQLVD	.	.	.	.	.	.	1	1	1	0	1	1	1	1	1	1	1	1	1	1	1	0	0	0	0	0	0	0	0	0	1	1		0	1	1	0	0	0	0	0	1	0	1	0
P159	C. devanensis	.	.	.	.	.	.	.	.	.	1	1	1	0	1	1	1	1	1	1	1	1	1	1	1	0	0	0	0	0	0	0	0	0	1	1		0	1	1	0	0	0	0	0	1	0	1	0
P160	C. devanensis	MRNLLFLLFISLIFISCSSNKTPYSPSIIDDNFTHNSLKTPIFNKFDLANTTPSNNQPNSANQPLQITQPPPLTAPDALGSSPSLGSKSTPLTIINPMGGSAITVWALASGNWLWGYTLDNSKEFGRARSWQVLNLGNDIALIINFLTNTCIHDEGGGITHRDCDINNKSQQWQLSAMDNGAIQIKSSASNKCITTDLGSLTQTGSYYSLAMRECNFKPNFNQQWVFIPEAAPTSPLLGYQQ	MKNILILLFSFISLYANIDDFKTATWNMQGSSASSEAKWSISVAQMFSGANGLDVLAIQEAGTLPATAQPTGREFRAFGASVVVTEHVWNIGTRLRPDLIFIYYARTDLGGNRVNLALASRRQADEVFLLPPPTTLSRPMIGIRINNDAFFSIHALANGGADASAIVHNIDLFFQSTPTLANTNWIIMGDFNREPVDLLSTFELELRLRTRIVTNNAITQISARRTLDYAVVGNSNRAIAPAPLPPISASTFFSGFRTHIASDHFPVTFRRFP	MKIAIKISLISLISIFIISCSGAKVEQPKQDMSFLKLDSSKGFAGDINRAPDETKAPDRAPLLKDEKTQTPILTSSNNQDGFDPFTLPLSLRSLDTGMPLVVNLGKSDETFNYNLREIKAFEPTIISEIKRVDSFAHLSLEYVQFVSANDINECLGIDESGFFTLKNCIGDLDKKKFETVFQLIPLLSDAVEIRSLVLGGKECISTFFNPNLEPWQRVGINRCELREGFSVDTSKLWAIMPELRAAMVLLSVD	.	.	.	.	.	.	1	1	1	0	1	1	1	1	1	1	1	1	1	1	1	0	0	0	0	0	0	1	0	0	1	1		1	1	1	0	0	0	0	0	1	0	1	0
P162	C. devanensis	MRNLLFLLFISLIFISCSSNKTPYSPSIIDDNFTHNSLKTPIFNKFDLANTTPSNNQPNSANQPPQITQPPPLTAPDALGSSPSLGSKSTPLTIINPMGGSAITVWALAPGNWLWGYTLDNSKEFGRARSWQVLNLGNDIALIINFLTNTCIHDEGGGITHRDCDINNKSQQWQLSAMDNGAIQIKSSASSKCITTDLGSLTQTGSYYSLAMRECNFKPNFNQQWVFIPEAAPTSPLLGYQQ	MKNILIILLFSFISLYANIDDFKTATWNMQGSSASSEAKWSISIAQMFSGANGIDVLAIQEAGTLPATAQPTGREFRAFGTSVVVTEHVWNIGTRLRPDLIFIYYARTDLGGNRVNLALASRRQADEVFLRPPPTTASRPMLGIRIDNDAFFSIHALANGGADASAIVHNIDLFFQSTPTLANTNWIIMGDFNREPVDLLSSFELELRLRTRIVTNNAITQISARRTLDYAVVGNSNRAIAPAPLPPISASTFFSGFRTHIASDHFPVTFRRFP	MKIAIKISLISIISIFIISCSGAKIDQPKQDMSFLKLDSSKGFAGDINKAPDETKAPDRAPLLKDEKEQRPILTSSNNQDGFDPFTLPLSLRSLDTGMPLVVNLGKSDETFNYNLREVKAFEPTIIDDIKRVDSFANLGLEYVQFVSANDINECLGIDESGFFTLKNCIGDLDRKKFETVFQLIPLLSDAVEIRSLVLGGKECISTFFNPNLEPWQRVGINRCELREGFSVDTSKLWAIMPEIKQAAIIQLVD	.	.	.	.	.	.	1	1	1	0	1	1	1	1	1	1	1	1	1	1	1	0	0	0	0	0	0	0	0	0	1	1		0	1	1	0	0	0	0	0	1	0	1	0
P0024	C. porcelli	MKRVIFPLIISLFFISCGSSKSPYAPPVIDDNLTTNPMKSLVSNRADVDSNLSTPNGAPLLNLSASPSLGSKSAALTIINPMGGSSITIWALAEGNWLWGYTLDNSKDFGAARFWQVINLGNDIALISNFLTNTCIHDEGSGITHRRCDPNNKSQQWQLFAMDNGAIQLKSTASNKCITTDLGSLVQTGSYYSLAMRDCNFKPNFNQQWVFIPKALPTEVLLGYQQ	MKNILILLFSFISLFANIDDFKTATWNMQGSSASSEAKWSISVTQMFSGQNSIDVLAIQEAGTLPATAEPTGREFRAFGTSVVVTEHVWNIGSRLRPDLIFVYFARTDEGGNRVNLALASRRQADEVFLLPPPTTVSRPMIGIRINNDAFFSIHALANGGADASAIVHNIDLFFQSSPTLASTNWIIMGDFNREPGELLSSFELELRLRTRIITNNAITQISARRTLDYAVVGNSNRAVFPAPLPPISASTFFSGFRTHIASDHFPVTFRRFP	MIKTLKISLIALISIFIVSCASTPNKTFLKLDGSQGFAGDISKAPDETKAPDRAPLLKDEKTQTPILTSSNNQDGFDPFTLPLSLRSLDTGMPLVVNLGKSDETFNYNLREIKAFEPTIISEIKRVDSFAHLSLEYVQFVSANDINECLGIDESGFFTLKNCIGDLDRKKFETVFQLIPLLSDAVEIRSLVLGGKECISTFFNPNLEPWQRVGILKCELREGFGVDLPKLWAIMPEIREAAVLQPLD	.	.	.	.	.	.	1	1	1	1	1	1	1	1	1	1	1	1	1	0	1	0	1	0	0	0	0	0	0	0	1	1		0	1	1	1	1	0	1	1	1	0	1	0
P0078	C. porcelli	MKRVIFPLIISLFFISCGSSKSPYAPPVIDDNLTTNPMKSLVSNRADVDSNLSTPNGAPLLNLSASPSLGSKSAALTIINPMGGSSITIWALAEGNWLWGYTLDNSKDFGAARFWQVINLGNDIALISNFLTNTCIHDEGSGITHRRCDPNNKSQQWQLFAMDNGAIQLKSTASNKCITTDLGSYSLAMRDCNFKPNFNQQWVFIPKALPTEVLLGYQQ	MKNILILLFSFISLFANIDDFKTATWNMQGSSASSEAKWSISVTQMFSGQNSIDVLAIQEAGTLPATAEPTGREFRAFGTSVVVTEHVWNIGSRLRPDLIFVYFARTDEGGNRVNLALASRRQADEVFLLPPPTTVSRPMIGIRINNDAFFSIHALANGGADASAIVHNIDLFFQRSPTLASTNWIIMGDFNREPGELLSSFELELRLRTRIITNNAITQISARRTLDYAVVGNSNRAVFPAPLPPISASTFFSGFRTHIASDHFPVTFRRFP	MIKTLKISLIALISIFIVSCASTPNKTFLKLDGSQGFAGDISKAPDEKRAPDRAPLLNDKIKTPILTSSSNNQDGFDPFTLPLSLRSLDTGMPLVVNLGKSDETFNYNLREIKAFEPTIIDEIKRVDSFAHLSLEYIQFVSANDINECLGIDESGFFTLKNCIGDLDRKKFETVFQLIPLLSDAVEIRSLVLGGKECISTFFNPNLEPWQR	.	.	.	.	.	.	1	1	1	1	1	1	1	1	1	1	1	1	1	0	1	0	1	0	0	0	0	0	0	0	1	1		0	1	1	1	1	0	1	1	1	0	1	0
P0124	C. porcelli	MKRVIFPLIISLFFISCGSSKSPYAPPVIDDNLTTNPMKSLVSNRADVDSNLSTPNGAPLLNLSASPSLGSKSAALTIINPMGGSSITIWALAEGNWLWGYTLDNSKDFGAARFWQVINLGNDIALISNFLTNTCIHDEGSGITHRRCDPNNKSQQWQLFAMDNGAIQLKSTASNKCITTDLGSLVQTGSYYSLAMRDCNFKPNFNQQWVFIPKALPTEVLLGYQQ	MKNILILLFSFISLFANIDDFKTATWNMQGSSASSEAKWSISVTQMFSGQNSIDVLAIQEAGTLPATAEPTGREFRAFGTSVVVTEHVWNIGSRLRPDLIFVYFARTDEGGNRVNLALASRRQADEVFLLPPPTTVSRPMIGIRINNDAFFSIHALANGGADASAIVHNIDLFFQSSPTLASTNWIIMGDFNREPGELLSSFELELRLRTRIITNNAITQISARRTLDYAVVGNSNRAVFPAPLPPISASTFFSGFRTHIASDHFPVTFRRFP	MIKTLKISLIALISIFIVSCASTPNKTFLKLDGSQGFAGDISKAPDEKRAPDRAPLLNDKIKTPILTSSSNNQDGFDPFTLPLSLRSLDTGMPLVVNLGKSDETFNYNLREVKAFEPSVISDIKRVDSFAHLSLEYIQFVSAKDINECLGIDESGFFMLKNCFADLNKKKFETVFQLIPLLSDAVEIRSLVLGGKECISTFFNPNLEPWQRVGILKCELREGFGVDLPKLWAIMPEIREAAVLQPLD	.	.	.	.	.	.	1	1	1	1	1	1	1	1	1	1	1	1	1	0	1	0	1	0	0	0	0	0	0	0	1	0		0	1	1	0	0	0	1	0	1	0	1	0
NCTC-15075T	C. porcelli	MKRVIFPLIISLFFISCGSGKSPYAPPVIDDNLTTNPMKSLVSNRADVDSNLSTPNGAPLLNLSASPSLGSKSAALTIINPMGGSSITIWALAEGNWLWGYTLDNSKDFGAARFWQVINLGNDIALISNFLTNTCIHDEGSGITHRRCDPNNKSQQWQLFAMDNGAIQLKSTASNKCITTDLGSLVQTGSYYSLAMRDCNFKPNFNQQWVFIPKALPTEVLLGYQQ	MKNILILLFSFISLFANIDDFKTATWNMQGSSASSEAKWSISVTQMFSGQNSIDVLAIQEAGTLPATAEPTGREFRAFGTSVVVTEHVWNIGSRLRPDLIFVYFARTDEGGNRVNLALASRRQADEVFLLPPPTTVSRPMIGIRINNDAFFSIHALANGGADASAIVHNIDLFFQRSPTLASTNWIIMGDFNREPGELLSSFELELRLRTRIITNNAITQISARRTLDYAVVGNSNRAVFPAPLPPISASTFFSGFRTHIASDHFPVTFRRFP	MIKTLSLITLISIFIVSCASTPNKTFLKLDGSQGFAGDISKAPDEKRAPDRAPLLNDKIKTPILTSSSNNQDGFDPFTLPLSLRSLDTGMPLVVNLGKSDETFNYNLREVKAFEPSVISDIKRVDSFAHLSLEYIQFVSANDINECLGIDESGFFMLKNCFADLNKKKFETVFQLIPLLSDAVEIRSLVLGGKECISTFFNPNLEPWQRVGILKCELREGFGVDLPKLWAIMPEIREAAILQPLD	MKRVIFPLIISLFFISCGSGKSPYAPPVIDDNLTTNPMKSLVSNRADVDSNLSTPNGAPLLNLSASPSLGSKSAALTIINPMGGSSITIWALAEGNWLWGYTLDNSKDFGAARFWQVINLGNDIALISNFLTNTCIHDEGSGITHRRCDPNNKSQQWQLFAMDNGAIQLKSTASNKCITTDLGSLVQTGSYYSLAMRDCNFKPNFNQQWVFIPKALPTEVLLGYQQ	MKNILILLFSFISLFANIDDFKTATWNMQGSSASSEAKWSISVTQMFSGQNSIDVLAIQEAGTLPATAEPTGREFRAFGTSVVVTEHVWNIGSRLRPDLIFVYFARTDEGGNRVNLALASRRQADEVFLLPPPTTVSRPMIGIRINNDAFFSIHALANGGADASAIVHNIDLFFQRSPTLASTNWIIMGDFNREPGELLSSFELELRLRTRIITNNAITQISARRTLDYAVVGNSNRAVFPAPLPPISASTFFSGFRTHIASDHFPVTFRRFP	MIKTLSLITLISIFIVSCASTPNKTFLKLDGSQGFAGDISKAPDEKRAPDRAPLLNDKIKTPILTSSSNNQDGFDPFTLPLSLRSLDTGMPLVVNLGKSDETFNYNLREVKAFEPSVISDIKRVDSFAHLSLEYIQFVSANDINECLGIDESGFFMLKNCFADLNKKKFETVFQLIPLLSDAVEIRSLVLGGKECISTFFNPNLEPWQRVGILKCELREGFGVDLPKLWAIMPEIREAAILQPLD	MKRVIFPLIISLFFISCGSGKSPYAPPVIDDNLTTNPMKSLVSNRADVDSNLSTPNGAPLLNLSASPSLGSKSAALTIINPMGGSSITIWALAEGNWLWGYTLDNSKDFGAARFWQVINLGNDIALISNFLTNTCIHDEGSGITHRRCDPNNKSQQWQLFAMDNGAIQLKSTASNKCITTDLGSLVQTGSYYSLAMRDCNFKPNFNQQWVFIPKALPTEVLLGYQQ	MKNILILLFSFISLFANIDDFKTATWNMQGSSASSEAKWSISVTQMFSGQNSIDVLAIQEAGTLPATAEPTGREFRAFGTSVVVTEHVWNIGSRLRPDLIFVYFARTDEGGNRVNLALASRRQADEVFLLPPPTTVSRPMIGIRINNDAFFSIHALANGGADASAIVHNIDLFFQRSPTLASTNWIIMGDFNREPGELLSSFELELRLRTRIITNNAITQISARRTLDYAVVGNSNRAVFPAPLPPISASTFFSGFRTHIASDHFPVTFRRFP	MIKTLSLITLISIFIVSCASTPNKTFLKLDGSQGFAGDISKAPDEKRAPDRAPLLNDKIKTPILTSSSNNQDGFDPFTLPLSLRSLDTGMPLVVNLGKSDETFNYNLREVKAFEPSVISDIKRVDSFAHLSLEYIQFVSANDINECLGIDESGFFMLKNCFADLNKKKFETVFQLIPLLSDAVEIRSLVLGGKECISTFFNPNLEPWQRVGILKCELREGFGVDLPKLWAIMPEIREAAILQPLD	1	1	1	1	1	1	1	1	1	0	1	1	1	0	1	0	1	0	0	0	0	0	0	0	1	1		0	1	1	0	0	0	1	1	1	0	1	0
NCTC-15076T	C. vicugnae	.	.	.	.	.	.	.	.	.	1	1	1	1	1	1	1	1	1	1	1	1	1	1	1	0	1	1	1	0	1	0	0	0	1	1		0	1	1	1	1	0	0	0	1	0	1	0
RM8835	C. vicugnae	MDNGAAQLRSTSSRNCIKSEFGSITDNNRFFSITMEGCSPSLTIGQQWIFIPEPTQTSPLLGDR	MRVSLFNKIVKLNSINNNRYYNNSGGINTRYYNYYSNNLNNKNILQTLSKIVKFNISNRAFKLDILNSLNRAIRLINPLKTLKSLRLNLLTKFFLILGFSFTLSHAVIDDFKTATWNMQGSSASSEAKWSVSIRQMFSGASGVDILAVQEAGTLPQTARATGRTFDFNGTSVQVSEHIWNLGTSLRPSFVYILCSNRCWSK-MSIYYAPTDAGANRVNLALVSRTPADEVFLLPPPTTASRPMLGIRINNDAFFSIHALANGGADASAIVHNIDLFFQGSPTLASTNWIIMGDFNREPGELLSSFELALRLRTRIITNSAILK	MRIDNNNNNIKQYIYSIYSNNNNNNNNIKRVFKHISNFLLLPLSILISISILSGCSSKNNINNITNNNGSSSNGELFLKLDDSKGFAGDSIKAPDELKAPDRNPNISSENI	.	.	.	.	.	.	1	1	1	1	1	1	1	1	1	1	1	1	1	1	1	0	1	1	1	0	1	0	0	0	1	1		1	1	1	1	1	0	0	1	0	0	0	0
RM8964	C. vicugnae	MSKIAILALTSLLFISCSAKPYIADRDDDIGFAGTPSPYLIDPISLQSTPFMQSNSDINSSNMNMDFNNTNEPLFLNSNTQIIPPKPSLNTAPPFITAAPAFNGVGTPSAPLAIINPHGSALTVWALAEGNWIWGYTLDNSREFGDARVWQIINLGDDIVLIKNLLTNTCINDEGRGITHRSCNRNNRNQQWQLLAMDNGAAQLRSTSSRNCIKSEFGSITDNNRFFSITMEGCSPSLTIGQQWIFIPEPTQTSPLLGDR	MRVSLFNKIVKLNSINNSNINKNSLNKIVKFNISNRAFKLDILNSLNRAIRLINPLKALKSLRLNLLSKFFLILGFSFTLSHAVIDDFKTATWNMQGSSASSEAKWSVSIRQMFSGASGVDILAVQEAGTLPQTARATGRTFDFNGTSVQVSEHIWNLGTSLRPSFVYIYYAPTDAGANRVNLALVSRTPADEVFLLPPPTTASRPMLGIRINNDAFFSIHALANGGADASAIVHNIDLFFQGSPTLASTNWIIMGDFNREPGELLSSFELALRLRTRIITNSAITQVSARRTLDYAIVGNSNRAIVPAPLPSITASTFFGGFRTHLASDHFPVTFRRFQ	MRVDNNNNIKRVLKHISNFLLLPLSILISISILSGCSSKNIDSINNHNNITTTNNSSSSNGELFLKLDVSKGFAGDSIKAPDELKAPDRNPNISSENIRPILKASMLSDEFTPPLSLRSLDTGLPLIVNLNKPDETFNWNLREVKAFNPSIISSIKSIDNFRNLKFEYIQFVSTNNIDMCLAIDESGLFTLKSCSDDLNNKKFETVYQLIPMNTDAVQIRSLVLNGKECISTFENPNLEPWQRVGINRCTLDETFIADIKRLWAIMPELRAAMVLLPIE	MSKIAILALTSLLFISCSAKPYIADRDDDIGFAGTPSPSLIDPISLQSTPFMQSNSDINSSNMNMDFNNTNEPLFLNSNTQIIPPKPSLNTAPPFITAAPAFNGVGTPSAPLAIINPHGSALTVWALAEGNWIWGYTLDNSREFGDARVWQIINLGDDIVLIKNLLTNTCINDEGRGITHRSCNRNNRNQQWQLLAMDNGAAQLRSTSSRNCIKSEFGSITDNNRFFSITMEGCSPSLTIGQQWIFIPEPTQTSPLLGDR	MRVSLFNKIVKLNSISSSNINKNSLNKIVKFNISNRAFKLDILNSLNRAIRLINPLKVLKSLRLNLLSKFFLILGFSFTLSHAVIDDFKTATWNMQGSSASSEAKWSVSIRQMFSGASGVDILAVQEAGTLPQTARATGRTFDFNGTSVQVSEHIWNLGTSLRPSFVYIYYAPTDAGANRVNLALVSRTPADEVFLLPPPTTASRPMLGIRINNDAFFSIHALANGGADASAIVHNIDLFFQSSPTLASTNWIIMGDFNREPGELLSSFELALRLRTRIITNSAITQVSARRTLDYAIVGNSNRAIVPAPLPSITASTFFGGFRTHLASDHFPVTFRRFQ	MRVDNNNNIKQYIYSNNNNNIKRVLKHISNFLLLPLSILISISILSGCSSKNIDSINNSNLVTTSFANGNGMFLKLDDSKGFAGDSIKAPDELKAPDRNPNISSENIKPILKASMLSDEFTPPLSLRSLDTGLPLIVNLNKPDETFNWNLREVKAFNPSIISSIKSIDNFRNLKFEYIQFVSTNNIDMCLAIDESGLFTLKSCSDDLNNKKFETVYQLIPMNTDAVQIRSLVLNGKECISTFENPNLEPWQRVGINRCTLDETFIADIKRLWAIMPELRAAMVLLPIE	.	.	.	1	1	1	1	1	1	1	1	1	1	1	1	1	1	1	1	1	1	1	0	1	0	0	0	1	1		1	1	1	0	0	0	0	1	1	0	0	0
RM8965	C. vicugnae	.	.	.	.	.	.	.	.	.	1	1	1	1	1	1	1	1	1	1	1	1	1	1	1	0	1	0	1	0	1	0	0	0	1	1		1	1	1	1	1	0	0	1	0	0	0	0
RM8966	C. vicugnae	.	.	.	.	.	.	.	.	.	1	1	1	1	1	1	1	1	1	1	1	1	1	1	1	1	1	0	1	0	0	0	0	0	1	1		1	1	1	1	1	0	0	1	1	0	0	0
RM8970	C. vicugnae	.	.	.	.	.	.	.	.	.	1	1	1	1	1	1	1	1	1	1	1	1	1	1	1	1	1	1	1	0	0	0	0	0	1	0		1	1	1	0	0	0	0	1	1	0	0	0
RM9261	C. vicugnae	MSKIAILALTSLLFISCSAKPYIADRDDDIGFAGTPLPS-MDNGAAQLRSTSSRNCIKSEFGSITDNNRFFSITMEGCSPSLTIGQQWIFIPEPTQTSPLLGDR	MLGIRINNDAFFSIHALANGGADASAIVHNIDLFFQGSPTLASTNWIIMGDFNREPGELLSSFELALRLRTRIITNSAIAQVSARRTLDYAIVGNSNRAIVPAPLPSITASTFFGGFRTHLASDHFPVTFRRFQ	MRIDNNNNNIKQYIYSIYSNNNNNNNNIKRVFKHISNFLLLPLSILISISILSGCSSKNNINNITNNNGSSSNGELFLKLDDSKGFAGDSIKAPDELKAPDRNPNISSENIRPILKASMLSDEFTPPLSLRSLDTGLPLIVNLNKSDETLIGI	.	.	.	.	.	.	1	1	1	1	1	1	1	1	1	1	1	1	1	1	1	0	1	1	1	0	1	0	0	0	1	1		1	1	1	1	1	0	0	1	1	0	1	0
RM9262	C. vicugnae	.	.	.	.	.	.	.	.	.	1	1	1	1	1	1	1	1	1	1	1	1	1	1	1	0	1	1	1	0	1	0	0	0	1	1		0	1	1	1	1	0	0	0	1	0	1	0
RM9263	C. vicugnae	.	.	.	.	.	.	.	.	.	1	1	1	1	1	1	1	1	1	1	1	1	1	1	1	0	1	1	1	0	1	0	0	0	1	1		1	1	1	1	1	0	0	1	1	0	1	0
S0112	C. vicugnae	MSKIAILALTSLLFISCSAKPYIADRDDDIGFAGTPLPSLITPISLQSTPLFMQSNSDINSSNMNMDFNNTNEPLFLNSNTQIIPPKPSLNTAPPFITAAPAFNGVGTPSAPLAIINPHGSALTVWALAEGNWIWGYTLDNSREFGDARVWQIINLGDDIVLIKNLLTNTCINDEGRGITHRSCNRNNRNQQWQLLAMDNGAAQLRSTSSRNCIKSEFGTITDNNRFFSITMEGCSPSLTIGQQWIFIPEPTQTSPLLGDR	MRVSLFNKIVKLNSINNINSNRYYNNSRGINTRYYNYYSNNLNNKNILQTLSKIVKFNISNRAFKLDILNGLNRVIRLINPLKALKSLRLNLLIKFFLILGFSFTLSHAVIDDFKTATWNMQGSSASSEAKWSVSIRQMFSGASGIDILAVQEAGTLPQTARATGRTFDFNGTSVQVSEHIWNLGTSLRPSFVYIYYAPTDAGANRVNLALVSRTPADEVFLLPPPTTASRPMLGIRINNDAFFSIHALANGGVDASAIVHNIDLFFQSSPTLASTNWIIMGDFNREPGELLSSFELALRLRTRIITNSAITQVSARRTLDYAIVGNSNRAIVPAPLPSITASTFFGGFRTHLASDHFPITFRRFQ	MRIDNNNNIKQYIYSNNNNIKRVFKHISNFLLLPLSILISISILSGCSSKNIDSIDNNNNITTTNNGSSSNGELFLKLDDSKGFAGDSIKAPDELKAPDRNPNISSENIRPILKASMLSDEFTPPLSLRSLDTGLPLIVNLNKSDETFNWNLREVKAFNPSIISSIKSIDNFRNLKFEYIQFVSTNDINMCLAIDESGLFTLKSCSDDLNNKKFETVYQLIPMNTDAVQIRSLVLNGKECISTFENPNLEPWQRVGINRCTLDETFIADIKRLWAIMPELKAAMVLLPIE	.	.	.	.	.	.	1	1	1	1	1	1	1	1	1	1	1	1	1	1	1	0	1	1	1	0	0	0	0	0	1	1		0	1	1	0	0	0	0	0	1	0	1	0
2020-M	C. vicugnae	MSKIAILALTSLLFISCSAKSYIADRDDDIGFAGTPSPYLIDPISLQSAPFMQSNSDINSSNMNMDFNNTNEPLFLNSNTQIIPPKPSLNTAPPFITAAPAFNGVGTPSAPLAIINPHGSALTVWALAEGNWIWGYTLDNSREFGDARVWQIINLGDDIVLIKNLLTNTCINDEGRGITHRSCNRNNRNQQWQLLAMDNGAAQLRSTSSRNCIKSEFGSITDNNRFFSITMEGCSPSLTIGQQWIFIPEPTQTSPLLGDR	MRVSLFNKIVKLNSINNSNINKNSLNKIVKFNISNRAFKLDILNSLNRVIRLINPLKVLKSLRLNLLIKFFLILSFSFTLSHAVIDDFKTATWNMQGSSASSEAKWSVSIRQMFSGASGVDILAVQEAGTLPQTARATGRTFDFNGTSVQVSEHIWNLGTSLRPSFVYIYYAPTDAGANRVNLALVSRTPADEVFLLPPPTTASRPMLGIRINNDAFFSIHALANGGADASAIVHNIDLFFQSSPTLASTNWIIMGDFNREPGELLSSFELALRLRTRIITNSAITQVSARRTLDYAIVGNSNRAIVPAPLPSITASTFFGGFRTHLASDHFPITFRRFQ	MRIDNNNNNIKQYIYSNNNSNINSNNIKRVLKHISNFLLLPLSILISISILSGCSSKNIDSIDNYNNITTNNGSSSNGELFLKLDDSKGFAGDSIKAPDELKAPDRNPNISSENIRPILKASMLSDEFTPPLSLRSLDTGLPLIVNLNKPDETFNWNLREVKAFNPSIINSIKSIDNFRNLKFEYIQFVSTNNINMCLAIDESGLFTLKSCSDDLNNKKFETVYQLIPMNTDAVQIRSLVLNGKECISTFENPNLEPWQRVGINRCTLDETFIADIKRLWAIM	.	.	.	.	.	.	1	1	1	1	1	1	1	1	1	1	1	1	1	1	1	1	1	1	1	0	0	0	0	0	1	1		0	1	1	1	1	0	0	0	1	0	0	0
2022-B	C. vicugnae	MSKIAILALTSLLFISCSAKSYIADRDDDIGFAGTPLPSLITPISLQSTPFMQSNSDINSSNMNMDFNNTNEPLFLNSNTQIIPPKPSLNTAPPFITAAPAFNGVGTPSAPLAIINPHGSALTVWALAEGNWIWGYTLDNSREFGDARVWQIINLGDDIVLIKNLLTNTCINDEGRGITHRSCNRNNRNQQWQLLAMDNGAAQLRSTSSRNCIKSEFGSITDNNRFFSITMEGCSPSLTIGQQWIFIPEPTQTSPLLGDR	MRVSLFNKIVKLNSINNSNINKNSLNKIVKFNISNRAFKLDILNSLNRAIRLINPLKALKSLRLNLLSKFFLILGFSFTLSHAVIDDFKTATWNMQGSSASSEAKWSVSIRQMFSGASGVDILAVQEAGTLPQTARATGRTFDFNGTSVQVSEHIWNLGTSLRPSFVYIYYAPTDAGANRVNLALVSRTPADEVFLLPPPTTASRPMLGIRINNDAFFSIHALANGGADASAIVHNIDLFFQSSPTLASTNWIIMGDFNREPGELLSSFELALRLRTRIITNSAITQVSARRTLDYAIVGNSNRAIVPAPLPSITASTFFGGFRTHLASDHFPITFRRFQ	MRIDNNNNIKQYIYSNSNNNNVKRVLKHISNFLLLPLSILISISILSGCSSKNIDSIDNNNNITTTNNGSSSNGELFLKLDDSKGFAGDSIKAPDELKAPDRNPNISSENIRPILKASMLSDEFTPPLSLRSLDTGLPLIVNLNKPDETFNWNLREVKAFNPSVINSIKSIDNFRNLKFEYIQFVSTNDINMCLAIDESGLFTLKSCSDDLNNKKFETVYQLIPMNTDAVQIRSLVLNGKECISTFENPNLEPWQRVGINRCTLDETFIADIKRLWAIMPELRAAMVLLPIE	.	.	.	.	.	.	1	1	1	1	1	1	1	1	1	1	1	1	1	1	1	1	1	0	1	0	0	0	0	0	1	1		1	1	1	1	1	0	0	0	1	0	0	0
S13-1	C. ovis-vicugnae	MSKIIWILLLFAISLMANNSQIAILNDNINRLDTTLKGNIWLIKYANYNTYQNLLLELQQAQNQLNDKNKSTQNSDEINNRVASLKEQIELLKEYEKSPFQS	MLAVPEIEEEYKITNPIAIIGGFSYLKRLKGEKAEYYSRLAQLEVAIDILSKKQNLLQEIYDINKTTINYTNLVEINRTLGEFNIAKEIATTTFGVYQARLDEAISRATDSLTSQIKETLTIFFTIIIVILIGFLLKFTAKRYVTDNQKFYTINKFINVINFTIIIFILLFAYIENVSYMVTILGFASAGLAIAMKDMFMSLLGWSVIIFGGTFHVGDRIRVRYQNGDYVGDIIDISLLRMTIYEDITLTTYKLNRRSGRIIFIPNNYIFTELIANYTHSGMKTVWDGIDIMLSFDSNHKKAMHIIKNIARKYSKGYTDIAKQQMNKLRDQYNIKNTNVEPRIFSFFEPYGINISVWYMNNSYGTLALRSTISAEIIEALNAESDIKIAYPTQTLFMGR…	MRVDNNNNIKRVLKHISNFLLLPLSILISISILSGCSSKNIDSINNSNLVTASFTNGNEMFLKLDDSKGFAGDSIKTPDELKAPDRNPNISSENIRPILKASMLSDEFTPPLSLRSLDTGLPLIVNLNKPDETFNWNLREVKAFNPSIISSIKSIDNFRNLKFEYIQFVSTNNINMCLAIDESGLFTLKSCSDDLNNKKFETVYQLIPMNTDAVQIRSLVLNGKECISTFENPNLEPWQRVGINRCTLDETFIADIKRLWAIMPELRAAMVLLPIE	.	.	.	.	.	.	1	1	1	1	1	1	1	1	1	1	1	1	1	1	1	1	1	0	1	0	0	0	0	0	1	1		0	1	0	0	1	0	1	1	0	0	0	0
SYS25-1	C. ovis-vicugnae	MSKIIWILLLFAISLMANNSQIAILNDNINRLDTTLKGNIWLIKYANYNTYQNLLLELQQAQNQLNDKNKSTQNSDEINSRVASLKEQIELLKEYEKSPFQS	MLAVPEIEEEYKITNPIAIIGGFSYLKRLKGEKAEYYSRLAQLEVAIDILSKKQNLLQEIYDINKTTINYTNLVEINRTLGEFNIAKEIATTTFGVYQARLDEAISRATDSLTSQIKETLTIFFTIIIVILIGFLLKFTAKRYVTDNQKFYTINKFINVINFTIIIFILLFAYIENVSYMVTILGFASAGLAIAMKDMFMSLLGWSVIIFGGTFHVGDRIRVRYQNGDYVGDIIDISLLRMTIYEDITLTTYKLNRRSGRIIFIPNNYIFTELIANYTHSGMKTVWDGIDIMLSFDSNHKKAMHIIKNIARKYSKGYTDIAKQQMNKLRDQYNIKNTNVEPRIFSFFEPYGINISVWYMNNSYGTLALRSTISAEIIEALNAESDIKIAYPTQTLFMGR…	.	.	.	.	.	.	.	1	1	1	1	1	1	1	1	1	1	1	1	1	1	1	1	1	0	1	0	1	0	0	0	1	1		1	1	1	1	1	0	0	1	1	0	1	0
SYS28-3	C. ovis-vicugnae	MSKIIWILLLFAISLMANNSQIAILNDNINRLDTTLKGNIWLIKYANYNTYQNLLLELQQAQNQLNDKNKSTQNSDEINNRVASLKEQIELLKEYEKSPFQS	MLAVPEIEEEYKITNPIAIIGGFSYLKRLKGEKAEYYSRLAQLEVAIDILSKKQNLLQEIYDINKTTINYTNLVEINRTLGEFNIAKEIATTTFGVYQARLDEAISRATDSLTSQIKETLTIFFTIIIVILIGFLLKFTAKRYVTDNQKFYTINKFINVINFTIIIFILLFAYIENVSYMVTILGFASAGLAIAMKDMFMSLLGWSVIIFGGTFHVGDRIRVRYQNGDYVGDIIDISLLRMTIYEDITLTTYKLNRRSGRIIFIPNNYIFTELIANYTHSGMKTVWDGIDIMLSFDSNHKKAMHIIKNIARKYSKGYTDIAKQQMNKLRDQYNIKNTNVEPRIFSFFEPYGINISVWYMNNSYGTLALRSTISAEIIEALNAESDIKIAYPTQTLFMGR…	MRVDNNNNIKRVLKHISNFLLLPLSILISISILSGCSSKNIDSINNSNLVTASFTNGNEMFLKLDDSKGFAGDSIKTPDELKAPDRNPNISSENIRPILKASMLSDEFTPPLSLRSLDTGLPLIVNLNKPDETFNWNLREVKAFNPSIISSIKSIDNFRNLKFEYIQFVSTNNINMCLAIDESGLFTLKSCSDDLNNKKFETVYQLIPMNTDAVQIRSLVLNGKECISTFENPNLEPWQRVGINRCTLDETFIADIKRLWAIMPELRAAMVLLPIE	.	.	.	.	.	.	1	1	1	1	1	1	1	1	1	1	1	1	1	1	1	1	1	0	1	0	1	0	0	0	1	1		1	1	1	1	1	0	0	1	1	0	1	0
[truncated: 28 more columns]
